# Supplementary material for: 3-Acetyl-1-(2,4-dimethyl­phen­yl)thio­urea
Source: Acta Crystallogr Sect E Struct Rep Online. 2012 Jul 18;68(Pt 8):o2498. doi: 10.1107/S1600536812032382 (PMC3414951; doi:10.1107/S1600536812032382)
Supplement: Supplementary file 1 [file e-68-o2498-sup1.cif]

##############################################################################
#                                                                            #
# This CIF contains the data in a paper accepted for publication in          #
# Acta Crystallographica Section E. It conforms to the requirements of       #
# Notes for Authors for Acta Crystallographica Section E, and has been       #
# peer reviewed under the auspices of the IUCr Commission on Journals.       #
#                                                                            #
# Full details of the Crystallographic Information File format               #
# are given in the paper "The Crystallographic Information File (CIF):       #
# a New Standard Archive File for Crystallography" by S. R. Hall, F. H.      #
# Allen and I. D. Brown [Acta Cryst. (1991), A47, 655-685].                  #
#                                                                            #
# The current version of the core CIF dictionary is obtainable from          #
# ftp://ftp.iucr.org/pub/cif_core.dic.                                       #
#                                                                            #
# Software is freely available for graphical display of the structure(s)     #
# in this CIF. For information consult the CIF software page                 #
# http://www.iucr.org/resources/cif/software.                                #
#                                                                            #
# This file may be used for bona fide research purposes within the           #
# scientific community so long as proper attribution is given to the journal # 
# article from which it was obtained.                                        #
#                                                                            #
##############################################################################
data_I
_audit_creation_method     SHELXL-97
_chemical_name_systematic
;
3-Acetyl-1-(2,4-dimethylphenyl)thiourea
;
_chemical_name_common     ?
_chemical_formula_moiety     'C11 H14 N2 O S'
_chemical_formula_sum     'C11 H14 N2 O S'
_chemical_formula_iupac     'C11 H14 N2 O S'
_chemical_formula_weight     222.30
_chemical_melting_point     ?
_symmetry_cell_setting     triclinic
_symmetry_space_group_name_H-M     'P -1'
_symmetry_space_group_name_HALL     '-P 1'
loop_
    _symmetry_equiv_pos_as_xyz
    'x, y, z'
    '-x, -y, -z'
_cell_length_a     5.0510(7)
_cell_length_b     9.9730(10)
_cell_length_c     12.503(2)
_cell_angle_alpha     69.150(10)
_cell_angle_beta     89.430(10)
_cell_angle_gamma     84.070(10)
_cell_volume     585.18(14)
_cell_formula_units_Z     2
_cell_measurement_reflns_used     2430
_cell_measurement_theta_min     3.26
_cell_measurement_theta_max     27.76
_cell_measurement_temperature     293(2)
_exptl_crystal_description     prism
_exptl_crystal_colour     colourless
_exptl_crystal_size_max     0.44
_exptl_crystal_size_mid     0.44
_exptl_crystal_size_min     0.20
_exptl_crystal_density_diffrn     1.262
_exptl_crystal_density_meas     ?
_exptl_crystal_density_method     'not measured'
_exptl_crystal_F_000     236
_exptl_absorpt_coefficient_mu     0.253
_exptl_absorpt_correction_type     multi-scan
_exptl_absorpt_process_details
;
(CrysAlis RED; Oxford Diffraction, 2009)
;
_exptl_absorpt_correction_T_min     0.8970
_exptl_absorpt_correction_T_max     0.9512
_exptl_special_details
;
Abosrption correction: CrysAlis RED (Oxford Diffraction, 2009)
Empirical absorption correction using spherical harmonics,
implemented in SCALE3 ABSPACK scaling algorithm.
;
_diffrn_ambient_temperature     293(2)
_diffrn_radiation_type     MoK\a
_diffrn_radiation_wavelength     0.71073
_diffrn_radiation_source     'fine-focus sealed tube'
_diffrn_radiation_monochromator     graphite
_diffrn_measurement_device_type
;
Oxford Diffraction Xcalibur diffractometer
with a Sapphire CCD detector
;
_diffrn_measurement_method
;
Rotation method data acquisition using omega and phi scans.
;
_diffrn_detector_area_resol_mean     ?
_diffrn_reflns_number     3701
_diffrn_reflns_av_R_equivalents     0.0081
_diffrn_reflns_av_sigmaI/netI     0.0115
_diffrn_reflns_theta_min     3.26
_diffrn_reflns_theta_max     26.37
_diffrn_reflns_theta_full     26.37
_diffrn_measured_fraction_theta_max     0.996
_diffrn_measured_fraction_theta_full     0.996
_diffrn_reflns_limit_h_min     -6
_diffrn_reflns_limit_h_max     6
_diffrn_reflns_limit_k_min     -12
_diffrn_reflns_limit_k_max     12
_diffrn_reflns_limit_l_min     -14
_diffrn_reflns_limit_l_max     15
_diffrn_standards_number     0
_diffrn_standards_interval_count     ?
_diffrn_standards_interval_time     ?
_diffrn_standards_decay_%     0
_refine_special_details
;
Refinement of <i>F</i>^2^ against ALL reflections. The weighted <i>R</i>-factor
<i>wR</i> and goodness of fit <i>S</i> are based on <i>F</i>^2^, conventional
<i>R</i>-factors <i>R</i> are based on <i>F</i>, with <i>F</i> set to zero for
negative <i>F</i>^2^. The threshold expression of <i>F</i>^2^ >
\s(<i>F</i>^2^) is used only for calculating <i>R</i>-factors(gt) <i>etc</i>.
and is not relevant to the choice of reflections for refinement.
<i>R</i>-factors based on <i>F</i>^2^ are statistically about twice as large
as those based on <i>F</i>, and <i>R</i>- factors based on ALL data will be
even larger.
;
_reflns_number_total     2393
_reflns_number_gt     2094
_reflns_threshold_expression     I>2\s(I)
_refine_ls_structure_factor_coef     Fsqd
_refine_ls_matrix_type     full
_refine_ls_R_factor_all     0.0429
_refine_ls_R_factor_gt     0.0367
_refine_ls_wR_factor_gt     0.0924
_refine_ls_wR_factor_ref     0.0967
_refine_ls_goodness_of_fit_ref     1.069
_refine_ls_restrained_S_all     1.069
_refine_ls_number_reflns     2393
_refine_ls_number_parameters     145
_refine_ls_number_restraints     2
_refine_ls_hydrogen_treatment     mixed
_refine_ls_weighting_scheme     calc
_refine_ls_weighting_details
         'calc w=1/[\s^2^(Fo^2^)+(0.0402P)^2^+0.2499P] where P=(Fo^2^+2Fc^2^)/3'
_atom_sites_solution_hydrogens     geom
_atom_sites_solution_primary     direct
_atom_sites_solution_secondary     difmap
_refine_ls_shift/su_max     0.000
_refine_ls_shift/su_mean     0.000
_refine_diff_density_max     0.199
_refine_diff_density_min     -0.192
_refine_ls_extinction_method     none
_refine_ls_extinction_coef     ?
loop_
    _atom_type_symbol
    _atom_type_description
    _atom_type_scat_dispersion_real
    _atom_type_scat_dispersion_imag
    _atom_type_scat_source
    'C' 'C' 0.0033 0.0016
                         'International Tables Vol C Tables 4.2.6.8 and 6.1.1.4'
    'H' 'H' 0.0000 0.0000
                         'International Tables Vol C Tables 4.2.6.8 and 6.1.1.4'
    'N' 'N' 0.0061 0.0033
                         'International Tables Vol C Tables 4.2.6.8 and 6.1.1.4'
    'O' 'O' 0.0106 0.0060
                         'International Tables Vol C Tables 4.2.6.8 and 6.1.1.4'
    'S' 'S' 0.1246 0.1234
                         'International Tables Vol C Tables 4.2.6.8 and 6.1.1.4'
_computing_data_collection
;
CrysAlis CCD (Oxford Diffraction, 2009)
;
_computing_cell_refinement
;
CrysAlis CCD (Oxford Diffraction, 2009)
;
_computing_data_reduction
;
CrysAlis RED (Oxford Diffraction, 2009)
;
_computing_structure_solution     'SHELXS97 (Sheldrick, 2008)'
_computing_structure_refinement     'SHELXL97 (Sheldrick, 2008)'
_computing_molecular_graphics     'PLATON (Spek, 2009)'
_computing_publication_material     'SHELXL97 (Sheldrick, 2008)'
loop_
    _atom_site_type_symbol
    _atom_site_label
    _atom_site_fract_x
    _atom_site_fract_y
    _atom_site_fract_z
    _atom_site_U_iso_or_equiv
    _atom_site_adp_type
    _atom_site_calc_flag
    _atom_site_refinement_flags
    _atom_site_occupancy
    _atom_site_symmetry_multiplicity
    _atom_site_disorder_assembly
    _atom_site_disorder_group
    S S1 1.11565(9) 0.05240(5) 0.14186(4) 0.04794(16) Uani d . 1 1 . .
    O O1 0.4331(3) 0.38737(13) -0.04561(11) 0.0535(4) Uani d . 1 1 . .
    N N1 0.7972(3) 0.28872(14) 0.12507(11) 0.0372(3) Uani d D 1 1 . .
    H H1N 0.676(3) 0.3551(19) 0.0874(15) 0.045 Uiso d D 1 1 . .
    N N2 0.7355(3) 0.19052(15) -0.01371(11) 0.0368(3) Uani d D 1 1 . .
    H H2N 0.785(4) 0.1221(18) -0.0360(16) 0.044 Uiso d D 1 1 . .
    C C1 0.9086(3) 0.29552(17) 0.22808(13) 0.0371(4) Uani d . 1 1 . .
    C C2 0.8314(3) 0.20597(19) 0.33431(14) 0.0418(4) Uani d . 1 1 . .
    C C3 0.9404(4) 0.2218(2) 0.43090(16) 0.0528(5) Uani d . 1 1 . .
    H H3 0.8925 0.1627 0.5030 0.063 Uiso calc R 1 1 . .
    C C4 1.1165(4) 0.3217(2) 0.42369(18) 0.0578(5) Uani d . 1 1 . .
    C C5 1.1864(5) 0.4092(2) 0.3166(2) 0.0620(6) Uani d . 1 1 . .
    H H5 1.3043 0.4772 0.3101 0.074 Uiso calc R 1 1 . .
    C C6 1.0835(4) 0.39718(19) 0.21850(17) 0.0494(4) Uani d . 1 1 . .
    H H6 1.1315 0.4570 0.1467 0.059 Uiso calc R 1 1 . .
    C C7 0.8707(3) 0.18561(16) 0.08396(13) 0.0337(3) Uani d . 1 1 . .
    C C8 0.5208(3) 0.28452(17) -0.07079(13) 0.0383(4) Uani d . 1 1 . .
    C C9 0.4051(4) 0.2509(2) -0.16736(16) 0.0524(5) Uani d . 1 1 . .
    H H9A 0.3200 0.1639 -0.1369 0.079 Uiso calc R 1 1 . .
    H H9B 0.5448 0.2382 -0.2166 0.079 Uiso calc R 1 1 . .
    H H9C 0.2767 0.3291 -0.2103 0.079 Uiso calc R 1 1 . .
    C C10 0.6410(4) 0.0967(2) 0.34550(17) 0.0568(5) Uani d . 1 1 . .
    H H10A 0.7238 0.0220 0.3208 0.085 Uiso calc R 1 1 . .
    H H10B 0.4841 0.1426 0.2989 0.085 Uiso calc R 1 1 . .
    H H10C 0.5928 0.0553 0.4240 0.085 Uiso calc R 1 1 . .
    C C11 1.2348(6) 0.3306(3) 0.5323(2) 0.0884(9) Uani d . 1 1 . .
    H H11A 1.4040 0.2730 0.5507 0.133 Uiso calc R 1 1 . .
    H H11B 1.1165 0.2952 0.5943 0.133 Uiso calc R 1 1 . .
    H H11C 1.2583 0.4291 0.5203 0.133 Uiso calc R 1 1 . .
loop_
    _atom_site_aniso_label
    _atom_site_aniso_U_11
    _atom_site_aniso_U_22
    _atom_site_aniso_U_33
    _atom_site_aniso_U_12
    _atom_site_aniso_U_13
    _atom_site_aniso_U_23
    S1 0.0495(3) 0.0487(3) 0.0531(3) 0.01791(19) -0.0211(2) -0.0330(2)
    O1 0.0681(8) 0.0424(7) 0.0520(7) 0.0189(6) -0.0248(6) -0.0253(6)
    N1 0.0456(8) 0.0348(7) 0.0329(7) 0.0092(6) -0.0116(6) -0.0174(6)
    N2 0.0423(7) 0.0373(7) 0.0362(7) 0.0055(6) -0.0082(6) -0.0222(6)
    C1 0.0430(9) 0.0359(8) 0.0359(8) 0.0103(7) -0.0104(7) -0.0205(7)
    C2 0.0411(9) 0.0480(9) 0.0375(9) 0.0084(7) -0.0061(7) -0.0203(7)
    C3 0.0572(11) 0.0653(12) 0.0359(9) 0.0138(9) -0.0089(8) -0.0233(9)
    C4 0.0681(12) 0.0603(12) 0.0554(12) 0.0191(10) -0.0265(10) -0.0398(10)
    C5 0.0752(14) 0.0469(11) 0.0726(14) -0.0021(10) -0.0257(11) -0.0323(10)
    C6 0.0624(11) 0.0386(9) 0.0501(10) -0.0018(8) -0.0110(8) -0.0199(8)
    C7 0.0362(8) 0.0341(8) 0.0334(8) -0.0004(6) -0.0032(6) -0.0162(6)
    C8 0.0452(9) 0.0359(8) 0.0337(8) 0.0014(7) -0.0081(7) -0.0137(7)
    C9 0.0600(11) 0.0536(11) 0.0476(10) 0.0087(9) -0.0224(9) -0.0262(9)
    C10 0.0529(11) 0.0671(13) 0.0461(10) -0.0090(10) 0.0012(8) -0.0144(9)
    C11 0.114(2) 0.0906(18) 0.0769(16) 0.0238(16) -0.0485(15) -0.0576(15)
_geom_special_details
;
All e.s.d.'s (except the e.s.d. in the dihedral angle between two l.s. planes)
are estimated using the full covariance matrix. The cell e.s.d.'s are taken
into account individually in the estimation of e.s.d.'s in distances, angles
and torsion angles; correlations between e.s.d.'s in cell parameters are only
used when they are defined by crystal symmetry. An approximate (isotropic)
treatment of cell e.s.d.'s is used for estimating e.s.d.'s involving l.s.
planes.
;
loop_
    _geom_bond_atom_site_label_1
    _geom_bond_atom_site_label_2
    _geom_bond_site_symmetry_2
    _geom_bond_distance
    _geom_bond_publ_flag
    S1 C7 . 1.6774(16) ?
    O1 C8 . 1.217(2) ?
    N1 C7 . 1.3239(19) ?
    N1 C1 . 1.4369(19) ?
    N1 H1N . 0.856(14) ?
    N2 C8 . 1.376(2) ?
    N2 C7 . 1.3883(19) ?
    N2 H2N . 0.840(14) ?
    C1 C6 . 1.385(2) ?
    C1 C2 . 1.390(2) ?
    C2 C3 . 1.398(2) ?
    C2 C10 . 1.496(3) ?
    C3 C4 . 1.382(3) ?
    C3 H3 . 0.9300 ?
    C4 C5 . 1.379(3) ?
    C4 C11 . 1.524(3) ?
    C5 C6 . 1.385(3) ?
    C5 H5 . 0.9300 ?
    C6 H6 . 0.9300 ?
    C8 C9 . 1.502(2) ?
    C9 H9A . 0.9600 ?
    C9 H9B . 0.9600 ?
    C9 H9C . 0.9600 ?
    C10 H10A . 0.9600 ?
    C10 H10B . 0.9600 ?
    C10 H10C . 0.9600 ?
    C11 H11A . 0.9600 ?
    C11 H11B . 0.9600 ?
    C11 H11C . 0.9600 ?
loop_
    _geom_angle_atom_site_label_1
    _geom_angle_atom_site_label_2
    _geom_angle_atom_site_label_3
    _geom_angle_site_symmetry_1
    _geom_angle_site_symmetry_3
    _geom_angle
    _geom_angle_publ_flag
    C7 N1 C1 . . 123.94(13) ?
    C7 N1 H1N . . 117.4(13) ?
    C1 N1 H1N . . 118.6(13) ?
    C8 N2 C7 . . 128.32(13) ?
    C8 N2 H2N . . 117.3(13) ?
    C7 N2 H2N . . 114.1(13) ?
    C6 C1 C2 . . 121.37(15) ?
    C6 C1 N1 . . 118.48(15) ?
    C2 C1 N1 . . 120.09(15) ?
    C1 C2 C3 . . 117.08(17) ?
    C1 C2 C10 . . 121.75(15) ?
    C3 C2 C10 . . 121.17(17) ?
    C4 C3 C2 . . 122.68(19) ?
    C4 C3 H3 . . 118.7 ?
    C2 C3 H3 . . 118.7 ?
    C5 C4 C3 . . 118.36(17) ?
    C5 C4 C11 . . 121.5(2) ?
    C3 C4 C11 . . 120.1(2) ?
    C4 C5 C6 . . 120.95(19) ?
    C4 C5 H5 . . 119.5 ?
    C6 C5 H5 . . 119.5 ?
    C5 C6 C1 . . 119.55(19) ?
    C5 C6 H6 . . 120.2 ?
    C1 C6 H6 . . 120.2 ?
    N1 C7 N2 . . 117.04(13) ?
    N1 C7 S1 . . 124.11(12) ?
    N2 C7 S1 . . 118.86(11) ?
    O1 C8 N2 . . 122.67(14) ?
    O1 C8 C9 . . 122.70(15) ?
    N2 C8 C9 . . 114.64(14) ?
    C8 C9 H9A . . 109.5 ?
    C8 C9 H9B . . 109.5 ?
    H9A C9 H9B . . 109.5 ?
    C8 C9 H9C . . 109.5 ?
    H9A C9 H9C . . 109.5 ?
    H9B C9 H9C . . 109.5 ?
    C2 C10 H10A . . 109.5 ?
    C2 C10 H10B . . 109.5 ?
    H10A C10 H10B . . 109.5 ?
    C2 C10 H10C . . 109.5 ?
    H10A C10 H10C . . 109.5 ?
    H10B C10 H10C . . 109.5 ?
    C4 C11 H11A . . 109.5 ?
    C4 C11 H11B . . 109.5 ?
    H11A C11 H11B . . 109.5 ?
    C4 C11 H11C . . 109.5 ?
    H11A C11 H11C . . 109.5 ?
    H11B C11 H11C . . 109.5 ?
loop_
    _geom_torsion_atom_site_label_1
    _geom_torsion_atom_site_label_2
    _geom_torsion_atom_site_label_3
    _geom_torsion_atom_site_label_4
    _geom_torsion_site_symmetry_1
    _geom_torsion_site_symmetry_2
    _geom_torsion_site_symmetry_3
    _geom_torsion_site_symmetry_4
    _geom_torsion
    _geom_torsion_publ_flag
    C7 N1 C1 C6 . . . . 105.91(19) ?
    C7 N1 C1 C2 . . . . -77.0(2) ?
    C6 C1 C2 C3 . . . . -0.8(2) ?
    N1 C1 C2 C3 . . . . -177.78(14) ?
    C6 C1 C2 C10 . . . . 179.50(17) ?
    N1 C1 C2 C10 . . . . 2.5(2) ?
    C1 C2 C3 C4 . . . . 0.3(3) ?
    C10 C2 C3 C4 . . . . -179.90(17) ?
    C2 C3 C4 C5 . . . . 0.1(3) ?
    C2 C3 C4 C11 . . . . -178.16(18) ?
    C3 C4 C5 C6 . . . . -0.2(3) ?
    C11 C4 C5 C6 . . . . 178.1(2) ?
    C4 C5 C6 C1 . . . . -0.2(3) ?
    C2 C1 C6 C5 . . . . 0.7(3) ?
    N1 C1 C6 C5 . . . . 177.79(16) ?
    C1 N1 C7 N2 . . . . 177.11(15) ?
    C1 N1 C7 S1 . . . . -3.4(2) ?
    C8 N2 C7 N1 . . . . -4.4(3) ?
    C8 N2 C7 S1 . . . . 176.05(14) ?
    C7 N2 C8 O1 . . . . 6.3(3) ?
    C7 N2 C8 C9 . . . . -174.26(16) ?
loop_
    _geom_hbond_atom_site_label_D
    _geom_hbond_atom_site_label_H
    _geom_hbond_atom_site_label_A
    _geom_hbond_site_symmetry_A
    _geom_hbond_distance_DH
    _geom_hbond_distance_HA
    _geom_hbond_distance_DA
    _geom_hbond_angle_DHA
    N1 H1N O1 . 0.856(14) 1.989(17) 2.6673(18) 135.4(17)
    N1 H1N O1 2_665 0.86(2) 2.44(2) 3.121(2) 137(2)
    N2 H2N S1 2_755 0.840(14) 2.545(15) 3.3711(14) 168.2(17)
_iucr_refine_instructions_details
;
TITL SAT9 P-1
CELL  0.71073  5.05100  9.97300 12.50300 69.15000 89.43000 84.07000
ZERR 2  0.00070  0.00100  0.00200  0.01000  0.01000  0.01000
LATT 1
SFAC C H N O S
UNIT 22 28 4 2 2
PLAN 30
FMAP 2
SHEL 13 0.8
SIZE 0.44 0.44 0.20
MPLA 6 C1 C2 C3 C4 C5 C6
MPLA 7 N1 C7 S1 N2 C8 O1 C9
L.S. 14
DFIX 0.86 0.02 N1 H1N N2 H2N
BOND $H
HTAB N1 O1
HTAB N1 O1_$1
HTAB N2 S1_$2
EQIV $1 -x+1, -y+1, -z
EQIV $2 -x+2, -y, -z
CONF
ACTA
FVAR 10.67697
WGHT  0.04020   0.24990
S1    5 1.115657 0.052402 0.141852  11.000000 0.049420 0.048690 =
        0.053020 -0.032950 -0.021110 0.017930
O1    4 0.433093 0.387378 -0.045609  11.000000 0.068040 0.042390 =
        0.052020 -0.025310 -0.024850 0.018950
N1    3 0.797248 0.288721 0.125062  11.000000 0.045580 0.034790 =
        0.032850 -0.017400 -0.011550 0.009120
H1N   2 0.676569 0.355053 0.087396  11.000000 -1.200000
N2    3 0.735483 0.190505 -0.013708  11.000000 0.042240 0.037270 =
        0.036170 -0.022170 -0.008230 0.005530
H2N   2 0.785067 0.122051 -0.035924  11.000000 -1.200000
C1    1 0.908655 0.295527 0.228064  11.000000 0.043050 0.035870 =
        0.035810 -0.020460 -0.010410 0.010250
C2    1 0.831450 0.205959 0.334315  11.000000 0.041160 0.048050 =
        0.037460 -0.020270 -0.006140 0.008430
C3    1 0.940435 0.221836 0.430905  11.000000 0.057120 0.065320 =
        0.035960 -0.023310 -0.008850 0.013830
AFIX 43
H3    2 0.892475 0.162752 0.502967  11.000000 -1.200000
AFIX 0
C4    1 1.116504 0.321728 0.423685  11.000000 0.068140 0.060370 =
        0.055360 -0.039820 -0.026560 0.019020
C5    1 1.186431 0.409189 0.316542  11.000000 0.075250 0.046890 =
        0.072620 -0.032290 -0.025730 -0.002170
AFIX 43
H5    2 1.304351 0.477208 0.310065  11.000000 -1.200000
AFIX 0
C6    1 1.083566 0.397170 0.218477  11.000000 0.062380 0.038560 =
        0.050030 -0.019840 -0.010960 -0.001830
AFIX 43
H6    2 1.131595 0.456938 0.146664  11.000000 -1.200000
AFIX 0
C7    1 0.870675 0.185626 0.083957  11.000000 0.036260 0.034100 =
        0.033360 -0.016190 -0.003200 -0.000310
C8    1 0.520802 0.284526 -0.070785  11.000000 0.045130 0.035920 =
        0.033720 -0.013720 -0.008170 0.001470
C9    1 0.405149 0.250863 -0.167359  11.000000 0.059950 0.053590 =
        0.047550 -0.026210 -0.022400 0.008670
AFIX 137
H9A   2 0.319882 0.163893 -0.136906  11.000000 -1.500000
H9B   2 0.544837 0.238084 -0.216593  11.000000 -1.500000
H9C   2 0.276793 0.329091 -0.210317  11.000000 -1.500000
AFIX 0
C10   1 0.640940 0.096680 0.345490  11.000000 0.052800 0.067010 =
        0.046130 -0.014390 0.001220 -0.009050
AFIX 137
H10A  2 0.723761 0.022047 0.320755  11.000000 -1.500000
H10B  2 0.484091 0.142609 0.298848  11.000000 -1.500000
H10C  2 0.592736 0.055273 0.424036  11.000000 -1.500000
AFIX 0
C11   1 1.234695 0.330604 0.532333  11.000000 0.113680 0.090500 =
        0.076900 -0.057610 -0.048520 0.023850
AFIX 137
H11A  2 1.403673 0.272813 0.550898  11.000000 -1.500000
H11B  2 1.116160 0.295473 0.594252  11.000000 -1.500000
H11C  2 1.258708 0.429116 0.520295  11.000000 -1.500000
HKLF 4
REM  SAT9 P-1
REM R1 0.0367 FOR 2094 FO > 4SIG(FO) AND 0.0429 FOR ALL 2393 DATA
REM  145 PARAMETERS REFINED USING  2 RESTRAINTS
REM HIGHEST DIFFERENCE PEAK  0.201,  DEEPEST HOLE -0.192, 1-SIGMA LEVEL 0.037
;
data_global
_journal_date_recd_electronic     2012-07-15
_journal_date_accepted     2012-07-16
_journal_name_full     'Acta Crystallographica, Section E'
_journal_year     2012
_journal_volume     68
_journal_issue      8
_journal_page_first     o2498
_journal_page_last     o2498
_journal_paper_category     QO
_journal_paper_doi     10.1107/S1600536812032382
_journal_coeditor_code     BT5977
_publ_contact_author_name     'Prof. B. Thimme Gowda'
_publ_contact_author_address
;
  Department of Chemistry
  Mangalore University
  Mangalagangotri 574 199
  Mangalore, India
;
_publ_contact_author_email     gowdabt@yahoo.com
_publ_contact_author_fax     '91 824 2287367'
_publ_contact_author_phone     '91 824 2287262'
_publ_section_title
;
3-Acetyl-1-(2,4-dimethylphenyl)thiourea
;
loop_
    _publ_author_name
    _publ_author_address
    'B. Thimme Gowda'
; Department of Chemistry
  Mangalore University
  Mangalagangotri 574 199
  Mangalore, India
;
    'Sabine Foro'
; Institute of Materials Science
  Darmstadt University of Technology
  Petersenstrasse 23
  D-64287 Darmstadt, Germany
;
    'Sharatha Kumar'
; Department of Chemistry
  Mangalore University
  Mangalagangotri 574 199
  Mangalore, India
;
