# Supplementary material for: 3-Acetyl-1-(2,4-dimethyl­phen­yl)thio­urea
Source: Acta Crystallogr Sect E Struct Rep Online. 2012 Jul 18;68(Pt 8):o2498. doi: 10.1107/S1600536812032382 (PMC3414951; doi:10.1107/S1600536812032382)
Supplement: Supplementary file 2 [file e-68-o2498-Isup2.hkl]

# 
# h,k,l, Fc-squared, Fo-squared, sigma(Fo-squared) and status flag 
# 
data_I
_shelx_title ' SAT9 P-1' 
_shelx_refln_list_code          4 
_shelx_F_calc_maximum       87.20 
_exptl_crystal_F_000       236.00 
_reflns_d_resolution_high  0.8001 
 
loop_ 
 _symmetry_equiv_pos_as_xyz 
 'x, y, z' 
 '-x, -y, -z' 
 
_cell_length_a     5.0510 
_cell_length_b     9.9730 
_cell_length_c    12.5030 
_cell_angle_alpha  69.150 
_cell_angle_beta   89.430 
_cell_angle_gamma  84.070 
 
_shelx_F_squared_multiplier     1.000 
 
loop_ 
 _refln_index_h 
 _refln_index_k 
 _refln_index_l 
 _refln_F_squared_calc 
 _refln_F_squared_meas 
 _refln_F_squared_sigma 
 _refln_observed_status 
   1   0   0      980.80     1112.62     47.44 o 
   2   0   0       15.07        9.80      0.23 o 
   3   0   0      476.98      514.33      1.50 o 
   4   0   0      165.76      162.86      2.06 o 
   5   0   0       35.70       31.55      0.86 o 
   6   0   0        5.64        4.97      0.62 o 
  -6   1   0        0.67       -0.49      0.49 o 
  -5   1   0       31.08       32.02      0.61 o 
  -4   1   0       98.23       93.87      0.84 o 
  -3   1   0       50.76       58.32      0.58 o 
  -2   1   0      181.60      213.75      1.51 o 
  -1   1   0        0.25        1.14      0.11 o 
   1   1   0      616.27      640.45      1.19 o 
   2   1   0       73.06       69.78      1.28 o 
   3   1   0       49.59       47.79      0.39 o 
   4   1   0       49.81       44.52      0.86 o 
   5   1   0       12.53       12.00      0.41 o 
   6   1   0        0.13        1.56      0.50 o 
  -6   2   0        1.50        2.64      0.56 o 
  -5   2   0       17.82       18.79      0.53 o 
  -4   2   0       15.70       15.74      0.44 o 
  -3   2   0       12.73       17.60      0.51 o 
  -2   2   0       62.00       66.50      1.52 o 
  -1   2   0      928.87      937.61      1.47 o 
   0   2   0     2222.75     2101.30     20.47 o 
   1   2   0     1441.17     1393.73      9.14 o 
   2   2   0        3.59        1.56      0.10 o 
   3   2   0       28.21       36.18      0.44 o 
   4   2   0       57.15       55.94      1.10 o 
   5   2   0        2.09        1.69      0.38 o 
   6   2   0        0.54        0.19      0.49 o 
  -5   3   0        4.67        4.24      0.58 o 
  -4   3   0       27.09       27.71      0.54 o 
  -3   3   0       15.19       17.73      0.30 o 
  -2   3   0     1589.68     1619.64      6.82 o 
  -1   3   0     1441.97     1481.30      6.20 o 
   0   3   0      614.25      633.61      1.20 o 
   1   3   0      877.46      890.42      2.08 o 
   2   3   0      666.63      660.30      1.92 o 
   3   3   0      248.48      258.48      1.62 o 
   4   3   0        2.04        1.67      0.26 o 
   5   3   0        9.54        8.60      0.38 o 
   6   3   0        2.82        4.57      0.53 o 
  -5   4   0       22.96       25.26      0.89 o 
  -4   4   0        8.81        7.61      0.42 o 
  -3   4   0        6.82        6.19      0.59 o 
  -2   4   0      501.65      447.37      2.99 o 
  -1   4   0      495.13      522.22      5.18 o 
   0   4   0        5.61        4.65      0.24 o 
   1   4   0       77.60       69.28      0.68 o 
   2   4   0      289.80      304.12      1.57 o 
   3   4   0       44.73       38.06      0.72 o 
   4   4   0        3.60        3.51      0.46 o 
   5   4   0        3.23        3.85      0.54 o 
   6   4   0       11.36       15.86      0.73 o 
  -5   5   0        7.42        8.39      0.70 o 
  -4   5   0        3.78        4.21      0.67 o 
  -3   5   0       51.43       50.48      1.09 o 
  -2   5   0       78.52       60.66      1.08 o 
  -1   5   0       94.42       98.66      0.74 o 
   0   5   0       50.19       58.13      0.67 o 
   1   5   0        3.78        2.00      0.28 o 
   2   5   0       83.54       86.88      0.94 o 
   3   5   0       38.83       36.15      0.75 o 
   4   5   0        1.48        0.89      0.46 o 
   5   5   0        4.85        4.31      0.50 o 
  -5   6   0        0.87       -0.17      0.74 o 
  -4   6   0        5.56        5.65      0.70 o 
  -3   6   0      137.33      130.23      1.67 o 
  -2   6   0        0.03       -0.15      0.60 o 
  -1   6   0      117.82      118.17      0.84 o 
   0   6   0       75.98       80.01      0.87 o 
   1   6   0       14.03       16.09      0.47 o 
   2   6   0      108.89      103.77      1.08 o 
   3   6   0       55.55       55.00      0.92 o 
   4   6   0        8.39        9.54      0.58 o 
   5   6   0        2.23        1.05      0.49 o 
  -4   7   0       72.54       72.53      1.48 o 
  -3   7   0        1.31        1.15      0.66 o 
  -2   7   0       47.64       44.96      1.08 o 
  -1   7   0       55.71       56.39      1.14 o 
   0   7   0       17.73       15.43      0.51 o 
   1   7   0        1.46        1.95      0.38 o 
   2   7   0        0.83        0.64      0.39 o 
   3   7   0        3.64        3.14      0.48 o 
   4   7   0        1.85        3.26      0.53 o 
   5   7   0        4.23        5.96      0.60 o 
  -4   8   0       32.97       31.19      1.15 o 
  -3   8   0      127.75      133.50      1.89 o 
  -2   8   0       50.47       51.81      1.22 o 
  -1   8   0       71.14       72.15      1.59 o 
   0   8   0      141.25      139.30      1.35 o 
   1   8   0      201.20      204.77      1.64 o 
   2   8   0        5.27        5.70      0.48 o 
   3   8   0        2.55        2.60      0.50 o 
   4   8   0        0.94        0.49      0.43 o 
   5   8   0       10.80       11.75      0.67 o 
  -3   9   0       54.60       59.80      1.49 o 
  -2   9   0        2.11        0.74      0.69 o 
  -1   9   0       12.59       13.32      0.83 o 
   0   9   0      134.12      134.29      1.43 o 
   1   9   0       57.60       58.86      1.04 o 
   2   9   0        7.41        7.45      0.55 o 
   3   9   0        8.59        7.85      0.63 o 
   4   9   0        1.56        1.24      0.57 o 
  -2  10   0        0.26       -0.36      0.75 o 
  -1  10   0        3.94        3.47      0.84 o 
   0  10   0       28.25       30.78      0.84 o 
   1  10   0        7.97        8.95      0.59 o 
   2  10   0        7.06        6.84      0.55 o 
   3  10   0        0.20        0.13      0.44 o 
  -1  11   0       82.10       85.58      1.78 o 
   0  11   0        3.42        4.32      0.50 o 
   1  11   0        0.13       -0.18      0.56 o 
   2  11   0        1.66        2.58      0.51 o 
  -2 -11   1        6.56        5.59      0.64 o 
  -1 -11   1        0.20       -0.47      0.51 o 
   0 -11   1       19.41       18.12      0.81 o 
  -3 -10   1        1.35        1.09      0.56 o 
  -2 -10   1       10.06        9.60      0.61 o 
  -1 -10   1       43.45       46.76      1.05 o 
   0 -10   1        0.14        0.95      0.50 o 
   1 -10   1        0.07        1.85      0.82 o 
   2 -10   1       36.74       37.31      1.24 o 
  -4  -9   1        4.24        6.15      0.60 o 
  -3  -9   1        2.94        3.28      0.51 o 
  -2  -9   1       21.65       20.64      0.73 o 
  -1  -9   1       89.31       92.92      1.30 o 
   0  -9   1      301.46      303.73      2.20 o 
   1  -9   1       11.37       15.46      0.88 o 
   2  -9   1       22.81       23.51      1.01 o 
   3  -9   1       87.79       89.92      1.79 o 
  -4  -8   1        0.98        0.51      0.54 o 
  -3  -8   1        5.72        5.12      0.56 o 
  -2  -8   1        5.37        3.67      0.45 o 
  -1  -8   1        1.23        1.62      0.43 o 
   0  -8   1        0.64        0.07      0.41 o 
   1  -8   1        5.72        9.42      0.81 o 
   2  -8   1        2.35        2.01      0.76 o 
   3  -8   1       20.20       22.70      1.10 o 
  -5  -7   1        0.02        0.19      0.43 o 
  -4  -7   1        1.90        1.62      0.47 o 
  -3  -7   1       17.51       16.13      0.65 o 
  -2  -7   1       10.54       10.79      0.57 o 
  -1  -7   1        9.17       10.65      0.53 o 
   0  -7   1       52.99       54.47      0.85 o 
   1  -7   1        6.92        6.15      0.69 o 
   2  -7   1      152.93      146.33      1.78 o 
   3  -7   1        4.95        4.42      0.64 o 
   4  -7   1        1.43        2.58      0.77 o 
  -5  -6   1        3.97        2.83      0.52 o 
  -4  -6   1        0.04        0.09      0.46 o 
  -3  -6   1       57.42       56.70      0.95 o 
  -2  -6   1      224.98      208.04      1.54 o 
  -1  -6   1        3.68        1.36      0.35 o 
   0  -6   1       15.93       14.23      0.48 o 
   1  -6   1      347.62      327.81      3.77 o 
   2  -6   1      215.02      207.21      1.30 o 
   3  -6   1       63.37       61.86      1.23 o 
   4  -6   1       16.20       14.13      0.85 o 
  -5  -5   1        0.62        0.50      0.46 o 
  -4  -5   1       17.80       18.11      0.66 o 
  -3  -5   1        6.94        7.84      0.47 o 
  -2  -5   1      117.91      122.32      1.11 o 
  -1  -5   1        6.66        4.28      0.33 o 
   0  -5   1      288.82      270.41      3.25 o 
   1  -5   1      147.10      140.92      2.98 o 
   2  -5   1       26.93       26.38      0.51 o 
   3  -5   1       18.86       14.44      0.44 o 
   4  -5   1       27.58       28.73      0.63 o 
   5  -5   1       56.69       53.34      1.36 o 
  -6  -4   1        0.06        0.33      0.45 o 
  -5  -4   1        1.49        1.00      0.42 o 
  -4  -4   1       32.83       33.80      0.79 o 
  -3  -4   1        5.68        7.08      0.44 o 
  -2  -4   1      162.51      168.96      1.21 o 
  -1  -4   1       22.46       28.02      0.48 o 
   0  -4   1      164.26      187.58      1.18 o 
   1  -4   1      306.01      313.46      4.50 o 
   2  -4   1       30.26       31.84      0.48 o 
   3  -4   1        3.42        5.48      0.49 o 
   4  -4   1       19.16       20.14      1.31 o 
   5  -4   1       44.83       50.99      1.21 o 
  -6  -3   1        0.58        0.81      0.42 o 
  -5  -3   1        9.86        8.55      0.55 o 
  -4  -3   1       23.13       23.05      0.65 o 
  -3  -3   1        5.16        4.67      0.38 o 
  -2  -3   1      496.32      517.62      1.92 o 
  -1  -3   1      335.63      335.49      1.55 o 
   0  -3   1      636.44      634.69      3.41 o 
   1  -3   1       26.77       21.45      0.34 o 
   2  -3   1       60.56       66.22      0.57 o 
   3  -3   1       20.19       21.44      0.68 o 
   4  -3   1      113.05      107.32      0.97 o 
   5  -3   1        0.01        0.35      0.51 o 
  -6  -2   1        0.80        0.93      0.32 o 
  -5  -2   1        2.62        3.03      0.47 o 
  -4  -2   1      115.36      118.05      1.56 o 
  -3  -2   1       33.65       43.10      0.72 o 
  -2  -2   1      426.55      414.03      2.06 o 
  -1  -2   1      925.96      971.60      2.77 o 
   0  -2   1       26.17       34.93      0.40 o 
   1  -2   1       13.25       20.76      0.50 o 
   2  -2   1        2.56        3.25      0.33 o 
   3  -2   1      125.23      111.14      0.91 o 
   4  -2   1       81.98       77.40      1.06 o 
   5  -2   1       22.08       22.41      0.58 o 
   6  -2   1        3.05        2.34      0.53 o 
  -6  -1   1       17.48       18.31      0.71 o 
  -5  -1   1       18.72       20.02      0.49 o 
  -4  -1   1      115.81      118.54      0.94 o 
  -3  -1   1      419.60      433.28      2.51 o 
  -2  -1   1        0.06        0.47      0.13 o 
  -1  -1   1     7154.65     6820.56     15.84 o 
   0  -1   1     2970.65     2783.31     16.91 o 
   1  -1   1     2555.72     2550.49      8.52 o 
   2  -1   1     1158.94     1133.30      1.92 o 
   3  -1   1       37.78       38.33      0.33 o 
   4  -1   1      113.82      110.23      0.91 o 
   5  -1   1       50.68       48.66      0.71 o 
   6  -1   1       10.49       11.43      0.65 o 
  -6   0   1       22.80       26.85      0.89 o 
  -5   0   1       13.46       12.38      0.73 o 
  -4   0   1        4.92        4.04      0.29 o 
  -3   0   1       46.53       50.90      0.40 o 
  -2   0   1      516.70      538.09      0.99 o 
  -1   0   1      786.52      807.49      1.53 o 
   1   0   1       33.86       40.76      0.20 o 
   2   0   1      230.56      221.93      1.73 o 
   3   0   1      198.43      197.49      0.98 o 
   4   0   1       28.17       27.77      1.62 o 
   5   0   1       12.09       10.23      0.41 o 
   6   0   1        2.46        3.34      0.52 o 
  -6   1   1        3.55        3.30      0.53 o 
  -5   1   1        8.20        9.60      0.40 o 
  -4   1   1       25.71       25.91      0.49 o 
  -3   1   1      419.83      413.18      1.49 o 
  -2   1   1       26.79       21.26      0.27 o 
  -1   1   1     1769.12     1761.27      5.51 o 
   1   1   1       82.46       75.35      1.00 o 
   2   1   1        8.86        4.76      0.17 o 
   3   1   1      231.34      228.33      1.01 o 
   4   1   1        0.72        0.61      0.25 o 
   5   1   1        0.22        0.01      0.28 o 
   6   1   1        0.00       -0.17      0.41 o 
  -6   2   1        4.64        6.63      0.70 o 
  -5   2   1       32.61       32.18      0.93 o 
  -4   2   1        1.68        1.57      0.29 o 
  -3   2   1      165.21      176.87      5.47 o 
  -2   2   1     1861.42     1940.75      4.12 o 
  -1   2   1     7604.59     7410.82     95.07 o 
   0   2   1       69.27       60.60      0.34 o 
   1   2   1      119.33      106.83      0.50 o 
   2   2   1     1196.71     1256.35      6.44 o 
   3   2   1      148.58      155.37      0.82 o 
   4   2   1        8.06        5.86      0.33 o 
   5   2   1       14.91       15.39      0.44 o 
   6   2   1        1.28        2.22      0.58 o 
  -5   3   1        0.00       -0.01      0.54 o 
  -4   3   1        7.55        6.92      0.37 o 
  -3   3   1      135.01      117.75      2.23 o 
  -2   3   1      552.63      546.93      2.32 o 
  -1   3   1      372.88      372.25      2.20 o 
   0   3   1      672.86      663.24      1.45 o 
   1   3   1      656.99      665.44      1.76 o 
   2   3   1       10.42        9.85      0.23 o 
   3   3   1      238.94      232.51      2.91 o 
   4   3   1       22.00       20.57      0.60 o 
   5   3   1       32.70       36.20      0.92 o 
   6   3   1       26.98       28.00      0.92 o 
  -5   4   1        0.02        0.06      0.57 o 
  -4   4   1      109.17      103.30      1.44 o 
  -3   4   1        1.30        2.06      0.29 o 
  -2   4   1      110.67      124.90      1.23 o 
  -1   4   1       78.85       94.35      0.59 o 
   0   4   1       61.49       54.90      0.53 o 
   1   4   1        3.15        1.59      0.22 o 
   2   4   1        0.48        2.46      0.59 o 
   3   4   1        5.15        7.24      0.46 o 
   4   4   1        0.07        0.16      0.42 o 
   5   4   1       25.90       25.81      0.87 o 
   6   4   1       26.50       27.62      0.91 o 
  -5   5   1        1.69        5.08      0.75 o 
  -4   5   1       66.39       67.06      1.30 o 
  -3   5   1      180.43      172.86      1.78 o 
  -2   5   1      209.67      209.49      1.73 o 
  -1   5   1        0.10        0.75      0.26 o 
   0   5   1       19.65       21.34      0.41 o 
   1   5   1     1352.32     1287.19      2.95 o 
   2   5   1      124.59      135.49      0.77 o 
   3   5   1        6.19        5.94      0.43 o 
   4   5   1       13.25       10.37      0.57 o 
   5   5   1        1.35        1.00      0.43 o 
   6   5   1        2.11        1.66      0.49 o 
  -5   6   1       19.04       23.46      0.98 o 
  -4   6   1       14.48       15.83      0.87 o 
  -3   6   1      299.26      291.86      2.38 o 
  -2   6   1       57.90       53.35      1.09 o 
  -1   6   1        6.89        6.39      0.22 o 
   0   6   1      173.26      173.81      1.17 o 
   1   6   1      105.52       96.30      0.93 o 
   2   6   1        4.39        4.26      0.39 o 
   3   6   1        0.17        0.22      0.36 o 
   4   6   1       36.05       35.42      0.85 o 
   5   6   1        1.67        3.73      0.58 o 
  -4   7   1       63.00       69.60      1.49 o 
  -3   7   1        0.80        1.95      0.67 o 
  -2   7   1        3.69        2.88      0.68 o 
  -1   7   1      205.12      198.06      1.11 o 
   0   7   1       46.96       45.21      0.71 o 
   1   7   1       16.21       16.68      0.52 o 
   2   7   1        0.01        0.50      0.36 o 
   3   7   1       23.38       20.86      0.66 o 
   4   7   1       35.77       32.15      0.87 o 
   5   7   1        8.55        6.85      0.63 o 
  -4   8   1       18.18       18.35      1.02 o 
  -3   8   1        4.16        4.89      0.80 o 
  -2   8   1       12.79       15.35      0.85 o 
  -1   8   1      252.91      248.78      3.48 o 
   0   8   1      101.02       98.53      1.10 o 
   1   8   1      106.03      105.08      1.16 o 
   2   8   1        9.18        9.83      0.54 o 
   3   8   1       21.30       22.11      0.70 o 
   4   8   1        0.06        0.39      0.41 o 
   5   8   1        5.64        5.68      0.64 o 
  -3   9   1        0.02       -0.15      0.69 o 
  -2   9   1       29.39       27.26      1.07 o 
  -1   9   1        2.49        4.01      1.12 o 
   0   9   1       46.47       48.29      0.87 o 
   1   9   1        1.35        1.52      0.44 o 
   2   9   1        1.50        1.99      0.46 o 
   3   9   1       16.03       16.52      0.67 o 
   4   9   1        0.36        0.10      0.46 o 
  -2  10   1       40.98       40.91      1.25 o 
  -1  10   1       27.07       26.86      0.99 o 
   0  10   1        0.47        0.84      0.55 o 
   1  10   1        1.10        0.70      0.50 o 
   2  10   1        2.06        1.91      0.44 o 
   3  10   1        2.61        3.21      0.52 o 
   4  10   1        1.59        0.89      0.45 o 
  -1  11   1       56.71       61.25      1.54 o 
   0  11   1        0.02        1.30      0.92 o 
   1  11   1       10.56       11.01      0.62 o 
   2  11   1       14.40       14.60      0.53 o 
   3  11   1        0.06       -0.57      0.57 o 
  -3 -10   2        0.34        1.94      0.63 o 
  -2 -10   2        8.88        8.75      0.65 o 
  -1 -10   2       72.09       72.31      1.29 o 
   0 -10   2        3.12        2.31      0.51 o 
   1 -10   2        6.61        8.47      0.97 o 
  -4  -9   2        1.25        2.10      0.65 o 
  -3  -9   2        0.13       -0.55      0.55 o 
  -2  -9   2        5.34        6.60      0.62 o 
  -1  -9   2       13.41       13.50      0.71 o 
   0  -9   2        1.06        0.91      0.53 o 
   1  -9   2       39.18       42.49      1.25 o 
   2  -9   2        6.51        6.70      0.90 o 
  -4  -8   2        8.91       11.52      0.71 o 
  -3  -8   2        2.00        3.17      0.56 o 
  -2  -8   2        2.69        3.12      0.50 o 
  -1  -8   2       27.90       29.87      0.80 o 
   0  -8   2       22.19       22.99      0.74 o 
   1  -8   2       59.37       58.27      1.32 o 
   2  -8   2        0.03        0.21      0.73 o 
   3  -8   2        4.16        6.66      0.94 o 
  -5  -7   2        0.47        0.44      0.43 o 
  -4  -7   2        8.17        9.00      0.58 o 
  -3  -7   2       23.05       21.39      0.71 o 
  -2  -7   2       51.21       49.61      0.92 o 
  -1  -7   2       72.08       73.22      1.03 o 
   0  -7   2       66.85       68.48      0.90 o 
   1  -7   2       43.16       38.18      0.91 o 
   2  -7   2      210.92      202.30      1.43 o 
   3  -7   2        3.06        2.48      0.79 o 
   4  -7   2       17.68       19.10      1.04 o 
  -5  -6   2        3.72        2.85      0.55 o 
  -4  -6   2        9.15        8.02      0.54 o 
  -3  -6   2       13.67       15.52      0.64 o 
  -2  -6   2        7.49        5.84      0.51 o 
  -1  -6   2       63.69       58.15      0.86 o 
   0  -6   2      140.01      143.25      1.73 o 
   1  -6   2       25.19       18.84      0.65 o 
   2  -6   2        0.34        1.34      0.39 o 
   3  -6   2        0.05        0.11      0.36 o 
   4  -6   2       88.93       86.77      1.57 o 
  -5  -5   2        0.74        1.00      0.43 o 
  -4  -5   2       11.10       12.32      0.59 o 
  -3  -5   2        0.01       -0.35      0.35 o 
  -2  -5   2       23.16       23.74      0.60 o 
  -1  -5   2      103.59      105.17      1.69 o 
   0  -5   2      143.63      153.89      0.88 o 
   1  -5   2        7.04        3.23      0.41 o 
   2  -5   2       63.66       72.33      0.77 o 
   3  -5   2       14.64       16.73      0.48 o 
   4  -5   2       44.35       48.36      1.65 o 
   5  -5   2       42.19       43.41      1.29 o 
  -5  -4   2        0.56        1.09      0.43 o 
  -4  -4   2       15.00       14.73      0.60 o 
  -3  -4   2        4.14        3.73      0.41 o 
  -2  -4   2       31.23       27.41      0.57 o 
  -1  -4   2       48.06       42.51      0.44 o 
   0  -4   2      186.90      177.35      1.04 o 
   1  -4   2      950.20      954.95      2.95 o 
   2  -4   2       24.88       21.16      0.44 o 
   3  -4   2      118.54      107.95      1.99 o 
   4  -4   2        1.44        0.01      0.37 o 
   5  -4   2        0.58        0.62      0.38 o 
  -6  -3   2        2.13        1.40      0.50 o 
  -5  -3   2       13.69       13.09      0.61 o 
  -4  -3   2        0.96        0.35      0.30 o 
  -3  -3   2        0.28        1.44      0.34 o 
  -2  -3   2      900.98      887.86      1.93 o 
  -1  -3   2        6.81        7.50      0.18 o 
   0  -3   2       46.18       50.52      0.42 o 
   1  -3   2        0.07        0.78      0.27 o 
   2  -3   2       61.50       52.60      0.55 o 
   3  -3   2      138.67      136.33      0.91 o 
   4  -3   2      103.04       98.92      0.96 o 
   5  -3   2        0.95        1.52      1.24 o 
  -6  -2   2        8.87        8.62      0.57 o 
  -5  -2   2        6.06        8.19      0.39 o 
  -4  -2   2       23.58       26.88      0.41 o 
  -3  -2   2        2.88        2.66      0.21 o 
  -2  -2   2      463.57      461.55      1.93 o 
  -1  -2   2      949.69      967.54      2.87 o 
   0  -2   2      129.03      121.46      0.43 o 
   1  -2   2      991.36      994.13      2.36 o 
   2  -2   2        0.25        1.62      0.20 o 
   3  -2   2      425.62      416.37      2.15 o 
   4  -2   2       78.96       73.14      0.80 o 
   5  -2   2        0.02        0.33      0.35 o 
  -6  -1   2        9.10       10.41      0.67 o 
  -5  -1   2        6.74        7.69      0.47 o 
  -4  -1   2        1.13        0.36      0.22 o 
  -3  -1   2       13.52       15.96      0.28 o 
  -2  -1   2       13.44       18.67      0.23 o 
  -1  -1   2     4864.13     4758.88     16.20 o 
   0  -1   2      415.46      431.97      1.04 o 
   1  -1   2       12.06       16.25      0.24 o 
   2  -1   2      752.03      793.74      3.31 o 
   3  -1   2      100.84       83.70      0.58 o 
   4  -1   2        4.60        5.36      0.36 o 
   5  -1   2        0.63        0.58      0.31 o 
   6  -1   2        2.65        3.04      0.55 o 
  -6   0   2        3.43        4.95      0.58 o 
  -5   0   2        2.93        3.75      0.47 o 
  -4   0   2      174.18      183.26      2.81 o 
  -3   0   2       64.75       56.16      0.59 o 
  -2   0   2       79.39       73.29      1.01 o 
  -1   0   2      129.95      127.35      0.43 o 
   0   0   2      163.60      182.37      0.67 o 
   1   0   2      533.76      548.32      1.48 o 
   2   0   2      269.41      284.29      0.72 o 
   3   0   2       75.66       70.95      1.95 o 
   4   0   2        0.40        0.29      0.28 o 
   5   0   2        3.58        4.16      0.36 o 
   6   0   2        5.90        6.58      0.59 o 
  -6   1   2        0.48        1.02      0.49 o 
  -5   1   2       11.98       11.97      0.63 o 
  -4   1   2        1.99        2.53      0.29 o 
  -3   1   2      298.45      269.45      1.88 o 
  -2   1   2      321.39      335.60      0.80 o 
  -1   1   2      359.70      402.21      2.05 o 
   0   1   2      292.09      294.93      0.87 o 
   1   1   2     1321.57     1348.45     10.88 o 
   2   1   2       21.38       24.14      0.27 o 
   3   1   2       75.92       77.98      0.60 o 
   4   1   2       30.35       30.05      0.62 o 
   5   1   2       41.79       44.57      1.00 o 
   6   1   2        2.55        1.98      0.57 o 
  -5   2   2        1.72        1.13      0.57 o 
  -4   2   2       15.35       14.04      1.26 o 
  -3   2   2      312.88      305.53      2.58 o 
  -2   2   2       63.72       61.08      0.85 o 
  -1   2   2       81.62       90.60      0.50 o 
   0   2   2     1093.09     1127.50      8.07 o 
   1   2   2      555.39      533.58      2.02 o 
   2   2   2      282.45      274.45      2.60 o 
   3   2   2       16.20       11.96      0.29 o 
   4   2   2        3.59        4.31      0.38 o 
   5   2   2      143.31      138.93      1.60 o 
   6   2   2        0.89        0.31      0.52 o 
  -5   3   2       79.28       73.69      1.33 o 
  -4   3   2       51.57       52.20      1.05 o 
  -3   3   2       41.90       41.93      0.74 o 
  -2   3   2      446.68      478.11      2.38 o 
  -1   3   2     1413.69     1440.86      3.03 o 
   0   3   2      348.41      366.61      0.81 o 
   1   3   2      676.98      687.66      1.28 o 
   2   3   2       50.89       62.38      0.93 o 
   3   3   2        4.83        4.97      0.27 o 
   4   3   2       28.32       30.56      0.57 o 
   5   3   2       50.04       50.15      1.04 o 
   6   3   2       35.19       33.91      0.98 o 
  -5   4   2        4.23        4.94      0.66 o 
  -4   4   2      107.38      104.02      1.46 o 
  -3   4   2      152.39      153.35      0.95 o 
  -2   4   2      463.67      464.19      1.53 o 
  -1   4   2       82.25       94.81      0.60 o 
   0   4   2      957.52      989.27      7.72 o 
   1   4   2      849.72      838.05      1.57 o 
   2   4   2       63.46       66.30      0.51 o 
   3   4   2       39.96       37.97      0.73 o 
   4   4   2        0.52        0.58      0.43 o 
   5   4   2        7.47        6.25      0.65 o 
   6   4   2       10.70       10.57      0.71 o 
  -5   5   2       12.82       15.29      0.84 o 
  -4   5   2       65.19       59.03      1.21 o 
  -3   5   2        8.51        8.67      0.71 o 
  -2   5   2       89.30       87.13      0.74 o 
  -1   5   2      399.91      381.62      0.94 o 
   0   5   2       12.69        8.63      0.28 o 
   1   5   2      222.57      247.73      0.96 o 
   2   5   2       50.00       50.90      0.88 o 
   3   5   2      275.03      264.74      1.79 o 
   4   5   2        3.87        4.39      0.54 o 
   5   5   2        0.84        0.91      0.54 o 
   6   5   2        4.72        7.83      0.71 o 
  -5   6   2       58.64       71.15      1.50 o 
  -4   6   2       14.81       10.91      0.77 o 
  -3   6   2       42.50       40.44      1.03 o 
  -2   6   2      855.92      860.53      2.30 o 
  -1   6   2      120.25      107.20      0.60 o 
   0   6   2       61.33       63.80      0.69 o 
   1   6   2      158.33      175.71      1.19 o 
   2   6   2       27.47       27.38      0.44 o 
   3   6   2       55.01       56.54      0.92 o 
   4   6   2      135.51      122.68      1.45 o 
   5   6   2        7.92        5.99      0.59 o 
  -4   7   2       44.93       47.42      1.29 o 
  -3   7   2        0.03        0.08      0.57 o 
  -2   7   2       57.69       57.67      1.13 o 
  -1   7   2      324.05      304.90      1.00 o 
   0   7   2      434.48      451.02      1.96 o 
   1   7   2       44.58       46.84      0.72 o 
   2   7   2       20.93       19.99      0.42 o 
   3   7   2        2.95        4.26      0.42 o 
   4   7   2       13.61       12.65      0.64 o 
   5   7   2        0.28        1.06      0.48 o 
  -4   8   2       16.87       14.51      0.94 o 
  -3   8   2        9.82       11.89      0.87 o 
  -2   8   2        2.21        1.55      0.58 o 
  -1   8   2      259.36      255.07      1.29 o 
   0   8   2       96.10       96.68      1.65 o 
   1   8   2        3.42        5.97      0.42 o 
   2   8   2       53.28       55.99      1.32 o 
   3   8   2        4.92        5.58      0.46 o 
   4   8   2        0.67        1.21      0.51 o 
   5   8   2        0.01       -0.50      0.50 o 
  -3   9   2       45.04       51.46      1.39 o 
  -2   9   2       45.17       46.26      1.22 o 
  -1   9   2       59.13       55.05      1.15 o 
   0   9   2        0.90        1.19      0.31 o 
   1   9   2       22.18       22.08      0.66 o 
   2   9   2       12.81       11.74      0.42 o 
   3   9   2       32.13       29.40      0.84 o 
   4   9   2        0.02       -0.08      0.43 o 
  -3  10   2       47.19       52.85      1.43 o 
  -2  10   2       65.70       70.35      1.51 o 
  -1  10   2        1.77        1.73      0.70 o 
   0  10   2       21.18       21.41      1.48 o 
   1  10   2       15.22       17.47      0.66 o 
   2  10   2       11.23       11.90      0.75 o 
   3  10   2        0.01        0.06      0.46 o 
   4  10   2        0.82        0.78      0.48 o 
  -2  11   2       22.34       23.32      1.19 o 
  -1  11   2        3.32        2.32      0.70 o 
   0  11   2       26.09       27.53      1.04 o 
   1  11   2        6.02        6.27      0.58 o 
   2  11   2       19.06       22.23      1.11 o 
   3  11   2        1.69        1.97      0.59 o 
   0  12   2        0.83        1.79      0.85 o 
   1  12   2       23.37       24.16      0.63 o 
  -2 -10   3        0.22        0.50      0.54 o 
  -1 -10   3       11.00       11.64      0.68 o 
   0 -10   3       34.19       31.88      0.97 o 
   1 -10   3        0.72        1.93      0.85 o 
  -3  -9   3        0.01       -0.01      0.48 o 
  -2  -9   3        1.79        1.52      0.51 o 
  -1  -9   3       11.88       12.08      0.68 o 
   0  -9   3       18.22       18.89      0.77 o 
   1  -9   3       17.91       18.24      0.97 o 
   2  -9   3        0.53        0.71      0.81 o 
  -4  -8   3        0.83        1.25      0.57 o 
  -3  -8   3        0.84        0.85      0.53 o 
  -2  -8   3        2.22        2.22      0.53 o 
  -1  -8   3        1.69        1.89      0.54 o 
   0  -8   3        3.55        2.64      0.38 o 
   1  -8   3       78.03       75.90      1.37 o 
   2  -8   3        5.63        5.84      0.51 o 
   3  -8   3        2.56        2.32      0.80 o 
  -4  -7   3        5.86        3.93      0.52 o 
  -3  -7   3        4.23        5.91      0.56 o 
  -2  -7   3       44.70       41.25      0.87 o 
  -1  -7   3       54.17       51.69      0.68 o 
   0  -7   3       43.49       42.55      0.65 o 
   1  -7   3        0.24        0.29      0.54 o 
   2  -7   3        0.55        0.06      0.39 o 
   3  -7   3       66.65       64.93      2.10 o 
   4  -7   3       51.54       49.91      1.36 o 
  -5  -6   3        5.23        6.66      0.57 o 
  -4  -6   3        0.08        0.49      0.48 o 
  -3  -6   3        2.24        1.81      0.44 o 
  -2  -6   3      156.69      149.95      1.43 o 
  -1  -6   3      211.04      214.66      1.17 o 
   0  -6   3       47.06       43.45      0.63 o 
   1  -6   3       10.55       10.33      0.59 o 
   2  -6   3       39.43       43.45      0.72 o 
   3  -6   3       29.69       32.36      1.28 o 
   4  -6   3       41.81       43.22      1.22 o 
  -5  -5   3        0.08        1.01      0.46 o 
  -4  -5   3        0.04       -0.12      0.37 o 
  -3  -5   3       41.04       38.54      0.84 o 
  -2  -5   3       80.19       79.96      0.69 o 
  -1  -5   3       17.19       20.29      0.40 o 
   0  -5   3      277.51      272.31      4.53 o 
   1  -5   3       27.34       37.87      0.79 o 
   2  -5   3       33.54       31.69      2.26 o 
   3  -5   3       33.61       38.69      0.67 o 
   4  -5   3        1.37        2.14      0.72 o 
  -5  -4   3        1.54        1.42      0.42 o 
  -4  -4   3        6.69        4.37      0.45 o 
  -3  -4   3      122.30      104.46      3.13 o 
  -2  -4   3       29.12       27.01      0.35 o 
  -1  -4   3      119.14      113.47      0.60 o 
   0  -4   3       74.99       84.94      1.12 o 
   1  -4   3        0.58        1.94      0.36 o 
   2  -4   3      107.63      108.62      0.88 o 
   3  -4   3      229.46      219.04      1.30 o 
   4  -4   3        0.00        0.05      0.33 o 
   5  -4   3        1.32        1.33      0.67 o 
  -5  -3   3       14.19       16.32      0.63 o 
  -4  -3   3       53.25       52.48      0.68 o 
  -3  -3   3      217.65      228.22      1.16 o 
  -2  -3   3      823.94      817.69      3.11 o 
  -1  -3   3       40.97       49.72      0.44 o 
   0  -3   3      779.76      837.60      3.55 o 
   1  -3   3      394.22      416.60      1.87 o 
   2  -3   3      245.41      231.78      1.13 o 
   3  -3   3      140.04      136.31      0.95 o 
   4  -3   3       85.64       85.49      1.07 o 
   5  -3   3       12.18       13.60      0.54 o 
  -6  -2   3        0.60        0.54      0.51 o 
  -5  -2   3        4.39        4.23      0.77 o 
  -4  -2   3       16.53       14.75      0.63 o 
  -3  -2   3       14.04       14.32      0.54 o 
  -2  -2   3      387.12      394.64      1.24 o 
  -1  -2   3      351.00      346.29      1.11 o 
   0  -2   3      570.64      609.21      1.65 o 
   1  -2   3     1495.69     1433.11     11.30 o 
   2  -2   3        8.97        4.76      0.25 o 
   3  -2   3       11.14       13.42      0.31 o 
   4  -2   3        5.85        7.06      0.41 o 
   5  -2   3       50.23       51.87      4.13 o 
  -6  -1   3        0.05        0.66      0.53 o 
  -5  -1   3        6.47        5.27      0.61 o 
  -4  -1   3        0.08       -0.02      0.23 o 
  -3  -1   3       74.27       78.65      1.20 o 
  -2  -1   3      150.66      146.31      0.42 o 
  -1  -1   3     1489.79     1447.32     12.14 o 
   0  -1   3       46.35       54.87      0.47 o 
   1  -1   3      340.58      354.71      1.39 o 
   2  -1   3      239.83      242.49      3.76 o 
   3  -1   3       18.14       17.11      0.45 o 
   4  -1   3        3.38        3.94      0.41 o 
   5  -1   3       27.76       25.74      0.88 o 
  -6   0   3        0.04       -0.45      0.50 o 
  -5   0   3       10.87        9.98      0.64 o 
  -4   0   3       88.15       84.18      0.61 o 
  -3   0   3       24.50       29.79      0.43 o 
  -2   0   3       12.17       20.13      0.23 o 
  -1   0   3     1573.90     1621.38      4.22 o 
   0   0   3      201.89      223.79      0.92 o 
   1   0   3      273.13      285.04      0.77 o 
   2   0   3      237.47      249.33      0.73 o 
   3   0   3        9.36        8.10      0.22 o 
   4   0   3       35.58       37.29      0.58 o 
   5   0   3       40.04       39.50      0.97 o 
   6   0   3       40.03       39.66      1.13 o 
  -6   1   3        0.90        1.07      0.55 o 
  -5   1   3       12.51       10.60      0.68 o 
  -4   1   3       66.69       65.80      1.05 o 
  -3   1   3      112.01      121.13      1.84 o 
  -2   1   3       18.49       15.75      0.15 o 
  -1   1   3     1781.17     1771.42      7.44 o 
   0   1   3       92.75      109.67      0.66 o 
   1   1   3      498.86      485.73      1.04 o 
   2   1   3       71.36       75.11      0.38 o 
   3   1   3       61.97       58.11      0.65 o 
   4   1   3      217.92      211.46      1.16 o 
   5   1   3        1.02        1.73      0.53 o 
   6   1   3        0.46        0.74      0.58 o 
  -6   2   3        3.96        1.71      0.54 o 
  -5   2   3       54.11       53.15      1.12 o 
  -4   2   3       83.09       82.24      1.20 o 
  -3   2   3       45.57       41.50      0.39 o 
  -2   2   3       11.88       12.22      0.15 o 
  -1   2   3     1468.21     1498.33      3.42 o 
   0   2   3     1197.20     1263.31      9.20 o 
   1   2   3        4.24        7.05      0.30 o 
   2   2   3      309.10      320.31      1.75 o 
   3   2   3      236.52      221.63      1.04 o 
   4   2   3       24.95       23.77      0.76 o 
   5   2   3       67.02       65.66      1.19 o 
   6   2   3        0.19       -0.50      0.50 o 
  -5   3   3       31.18       30.94      0.92 o 
  -4   3   3        1.44        1.21      0.54 o 
  -3   3   3       91.94       91.99      1.17 o 
  -2   3   3       99.17      119.02      0.45 o 
  -1   3   3      112.22      112.62      0.60 o 
   0   3   3      667.08      652.65      3.39 o 
   1   3   3       93.72      105.32      1.40 o 
   2   3   3      187.81      179.35      0.78 o 
   3   3   3        2.18        1.54      0.14 o 
   4   3   3       53.93       54.03      0.97 o 
   5   3   3       24.14       24.40      0.86 o 
   6   3   3        4.03        2.93      0.57 o 
  -5   4   3        1.54        0.73      0.54 o 
  -4   4   3        9.49        8.88      0.69 o 
  -3   4   3       11.89       11.89      0.69 o 
  -2   4   3       34.06       28.29      0.34 o 
  -1   4   3       31.40       31.40      0.39 o 
   0   4   3      744.56      740.65      2.17 o 
   1   4   3       24.56       20.74      0.29 o 
   2   4   3      133.35      119.47      0.69 o 
   3   4   3       51.03       45.18      1.28 o 
   4   4   3       55.53       54.77      1.00 o 
   5   4   3       37.44       39.02      0.98 o 
   6   4   3        0.84       -0.15      0.56 o 
  -5   5   3       12.05       14.35      0.81 o 
  -4   5   3        0.77        2.21      0.61 o 
  -3   5   3     1020.35      985.28      3.94 o 
  -2   5   3      614.03      609.67      1.86 o 
  -1   5   3      220.08      233.78      2.10 o 
   0   5   3      130.36      176.02      0.61 o 
   1   5   3      178.26      200.87      2.17 o 
   2   5   3       21.33       25.81      0.38 o 
   3   5   3      304.99      292.84      2.04 o 
   4   5   3       24.54       22.10      0.74 o 
   5   5   3        0.00       -0.43      0.53 o 
  -5   6   3       44.64       47.27      1.25 o 
  -4   6   3        2.09        1.23      0.59 o 
  -3   6   3        2.01        2.11      0.61 o 
  -2   6   3      445.50      424.41      1.64 o 
  -1   6   3      283.24      279.86      1.19 o 
   0   6   3       14.17        9.88      0.69 o 
   1   6   3       67.42       71.92      0.58 o 
   2   6   3      149.75      135.24      0.84 o 
   3   6   3        5.59        6.55      0.31 o 
   4   6   3        3.61        3.08      0.47 o 
   5   6   3        0.00       -0.37      0.51 o 
  -4   7   3       15.81       12.16      0.89 o 
  -3   7   3       41.57       38.31      1.04 o 
  -2   7   3       94.39       92.01      0.95 o 
  -1   7   3      146.26      141.83      0.82 o 
   0   7   3      157.78      186.65      0.93 o 
   1   7   3       89.30       84.08      0.69 o 
   2   7   3      110.78      109.68      0.85 o 
   3   7   3        1.94        1.19      0.41 o 
   4   7   3        0.04        0.47      0.43 o 
   5   7   3        0.92        1.01      0.51 o 
  -4   8   3       93.13       94.89      1.71 o 
  -3   8   3      170.44      171.72      2.03 o 
  -2   8   3       18.72       19.32      0.77 o 
  -1   8   3       33.39       31.25      0.86 o 
   0   8   3      140.59      146.25      0.92 o 
   1   8   3        3.82        4.73      0.30 o 
   2   8   3      132.61      125.90      0.95 o 
   3   8   3       15.55       11.69      0.58 o 
   4   8   3        2.02        0.89      0.42 o 
   5   8   3        1.29        1.91      0.50 o 
  -3   9   3       75.36       78.06      1.54 o 
  -2   9   3       31.36       29.50      0.94 o 
  -1   9   3       76.91       71.70      1.27 o 
   0   9   3       36.17       39.29      0.63 o 
   1   9   3       44.88       44.62      0.63 o 
   2   9   3        0.44       -0.05      0.31 o 
   3   9   3        0.01       -0.08      0.42 o 
   4   9   3       22.43       24.69      0.85 o 
  -3  10   3       31.86       34.31      1.16 o 
  -2  10   3       50.83       50.30      1.23 o 
  -1  10   3        0.75        0.68      0.59 o 
   0  10   3       66.50       64.83      1.24 o 
   1  10   3       28.17       30.59      0.59 o 
   2  10   3        2.84        1.73      0.31 o 
   3  10   3        0.13       -0.45      0.48 o 
   4  10   3       14.06       13.94      0.69 o 
  -2  11   3        0.91       -0.40      0.59 o 
  -1  11   3        4.93        3.91      0.74 o 
   0  11   3       76.77       73.77      0.98 o 
   1  11   3        4.32        3.91      0.56 o 
   2  11   3       26.49       23.35      0.58 o 
   3  11   3        0.62        1.27      0.50 o 
   0  12   3        1.14        2.83      0.60 o 
   1  12   3       11.64       13.30      0.85 o 
   2  12   3        3.56        5.25      0.77 o 
  -1 -10   4        0.06        1.03      0.59 o 
   0 -10   4       12.35       12.89      0.82 o 
  -3  -9   4        1.48        1.17      0.61 o 
  -2  -9   4        5.14        5.66      0.63 o 
  -1  -9   4        1.90        1.93      0.54 o 
   0  -9   4        2.70        2.64      0.64 o 
   1  -9   4        0.92        1.04      0.73 o 
   2  -9   4        2.56        1.00      0.93 o 
  -4  -8   4        0.82        0.24      0.51 o 
  -3  -8   4        0.90        1.00      0.52 o 
  -2  -8   4        4.11        2.50      0.48 o 
  -1  -8   4       39.73       38.85      0.93 o 
   0  -8   4        0.24       -0.10      0.37 o 
   1  -8   4        9.05        7.28      0.64 o 
   2  -8   4       34.62       35.15      0.98 o 
   3  -8   4       41.27       38.97      0.93 o 
  -4  -7   4        4.68        5.82      0.64 o 
  -3  -7   4        3.27        2.59      0.53 o 
  -2  -7   4       39.95       43.50      0.91 o 
  -1  -7   4      113.20      111.12      2.07 o 
   0  -7   4        5.19        4.08      0.38 o 
   1  -7   4       15.77       17.43      0.80 o 
   2  -7   4        2.31        3.53      0.49 o 
   3  -7   4       58.75       59.24      1.81 o 
  -5  -6   4        0.06       -0.21      0.49 o 
  -4  -6   4        1.13        0.58      0.51 o 
  -3  -6   4       22.70       20.08      0.70 o 
  -2  -6   4       12.02       10.51      0.40 o 
  -1  -6   4        6.35        6.43      0.52 o 
   0  -6   4        9.39       10.73      0.40 o 
   1  -6   4       25.68       23.54      0.75 o 
   2  -6   4       26.14       27.64      0.64 o 
   3  -6   4        0.48        0.49      0.47 o 
   4  -6   4        0.04        1.27      0.81 o 
  -5  -5   4        1.29        1.34      0.39 o 
  -4  -5   4       14.71       11.60      0.59 o 
  -3  -5   4       13.48       11.22      0.58 o 
  -2  -5   4        2.00        3.07      0.58 o 
  -1  -5   4       30.73       27.80      0.48 o 
   0  -5   4       20.37       18.58      0.92 o 
   1  -5   4      143.63      151.63      1.49 o 
   2  -5   4       95.02       88.15      1.50 o 
   3  -5   4        3.28        3.61      0.41 o 
   4  -5   4        1.44        2.84      0.74 o 
  -5  -4   4        0.38        1.07      0.44 o 
  -4  -4   4       24.59       26.24      1.09 o 
  -3  -4   4      645.76      650.65      2.10 o 
  -2  -4   4       27.32       27.30      0.42 o 
  -1  -4   4       16.61       16.99      0.76 o 
   0  -4   4      356.67      397.54      2.24 o 
   1  -4   4      178.87      179.17      1.47 o 
   2  -4   4      114.22      105.96      0.91 o 
   3  -4   4       89.30       80.65      1.21 o 
   4  -4   4       12.19       11.93      0.54 o 
   5  -4   4       14.95       19.39      0.67 o 
  -5  -3   4        7.69        6.25      0.42 o 
  -4  -3   4        7.13        4.71      0.37 o 
  -3  -3   4        6.70        7.75      0.36 o 
  -2  -3   4      245.06      256.68      1.46 o 
  -1  -3   4        4.18        6.82      0.73 o 
   0  -3   4       99.01       73.65      1.04 o 
   1  -3   4       31.81       32.80      0.64 o 
   2  -3   4      172.28      159.58      1.36 o 
   3  -3   4       67.09       70.21      0.76 o 
   4  -3   4       93.90       92.91      0.98 o 
   5  -3   4       31.32       33.94      1.08 o 
  -5  -2   4        3.52        3.37      0.64 o 
  -4  -2   4        8.34       13.07      0.42 o 
  -3  -2   4       85.35       81.29      0.87 o 
  -2  -2   4      237.04      235.03      1.01 o 
  -1  -2   4       37.42       42.08      0.34 o 
   0  -2   4       18.03       25.38      0.32 o 
   1  -2   4      445.78      479.58      1.14 o 
   2  -2   4        0.93        1.61      0.27 o 
   3  -2   4       18.87       17.77      0.41 o 
   4  -2   4       20.41       23.44      0.55 o 
   5  -2   4       60.62       59.11      1.29 o 
  -6  -1   4        1.03        0.61      0.48 o 
  -5  -1   4       94.18      100.38      1.44 o 
  -4  -1   4       62.73       68.26      0.58 o 
  -3  -1   4       23.01       22.07      0.32 o 
  -2  -1   4      500.74      536.81      3.19 o 
  -1  -1   4      622.73      602.06      2.78 o 
   0  -1   4      953.28      997.06      1.32 o 
   1  -1   4        7.51        9.58      0.92 o 
   2  -1   4      156.61      166.75      0.83 o 
   3  -1   4        0.07        0.21      0.21 o 
   4  -1   4        6.79        6.43      0.41 o 
   5  -1   4       36.52       36.57      1.02 o 
  -6   0   4        0.10        0.00      0.42 o 
  -5   0   4       21.26       23.26      0.84 o 
  -4   0   4       85.37       88.09      1.29 o 
  -3   0   4        0.58        0.99      0.17 o 
  -2   0   4       65.37       62.03      0.37 o 
  -1   0   4      246.17      243.68      0.97 o 
   0   0   4      447.30      473.10      1.56 o 
   1   0   4       61.57       76.59      0.70 o 
   2   0   4      107.33      107.19      1.60 o 
   3   0   4      482.82      486.63      1.24 o 
   4   0   4      142.43      152.73      1.70 o 
   5   0   4       22.12       21.20      0.88 o 
  -6   1   4        1.41        0.46      0.47 o 
  -5   1   4        0.95        0.66      0.58 o 
  -4   1   4       45.21       46.22      1.23 o 
  -3   1   4        3.70        3.34      0.18 o 
  -2   1   4        0.96        0.91      0.08 o 
  -1   1   4      187.53      185.58      3.12 o 
   0   1   4      603.21      636.29      1.75 o 
   1   1   4        5.19        8.51      0.14 o 
   2   1   4      473.34      453.65      1.81 o 
   3   1   4       51.54       55.82      0.61 o 
   4   1   4      330.24      314.18      2.26 o 
   5   1   4        7.82        9.46      0.69 o 
   6   1   4       14.82       13.98      0.78 o 
  -5   2   4        0.35       -0.30      0.51 o 
  -4   2   4       13.45       14.65      0.68 o 
  -3   2   4       32.25       41.07      0.54 o 
  -2   2   4      187.13      162.34      1.05 o 
  -1   2   4      589.92      594.01      1.73 o 
   0   2   4      616.10      578.46      8.40 o 
   1   2   4      590.74      610.29     12.30 o 
   2   2   4      153.09      188.71      0.57 o 
   3   2   4       83.92       80.81      1.00 o 
   4   2   4      117.54      113.81      1.39 o 
   5   2   4      174.05      173.23      1.85 o 
   6   2   4        0.02       -0.49      0.57 o 
  -5   3   4        6.40        8.42      0.68 o 
  -4   3   4       40.48       36.36      0.93 o 
  -3   3   4       26.17       26.52      0.71 o 
  -2   3   4       81.47       76.87      0.34 o 
  -1   3   4      119.55      113.72      0.61 o 
   0   3   4        0.89        0.13      0.07 o 
   1   3   4        0.61        2.57      0.16 o 
   2   3   4      806.34      792.07      1.71 o 
   3   3   4       16.63       16.16      0.36 o 
   4   3   4       34.31       36.48      0.86 o 
   5   3   4        0.01        0.10      0.51 o 
   6   3   4        6.83        6.66      0.60 o 
  -5   4   4        6.60        5.74      0.60 o 
  -4   4   4       55.25       53.84      1.13 o 
  -3   4   4      206.92      221.36      1.80 o 
  -2   4   4      710.43      698.72      3.58 o 
  -1   4   4      117.20      166.33      1.67 o 
   0   4   4        0.12        1.31      0.30 o 
   1   4   4       22.98       21.15      0.29 o 
   2   4   4     1013.58     1028.11      2.10 o 
   3   4   4        0.41        0.21      0.21 o 
   4   4   4       10.85       11.30      0.62 o 
   5   4   4       87.39       88.97      1.38 o 
   6   4   4        2.18        3.24      0.61 o 
  -5   5   4        0.02        0.26      0.59 o 
  -4   5   4       13.07       12.56      0.74 o 
  -3   5   4      248.88      243.90      2.00 o 
  -2   5   4      161.95      148.69      0.86 o 
  -1   5   4       82.22       85.95      0.66 o 
   0   5   4      278.81      278.95      0.87 o 
   1   5   4      246.86      238.20      0.94 o 
   2   5   4       56.19       57.00      0.54 o 
   3   5   4      184.68      182.12      0.99 o 
   4   5   4        0.16       -0.38      0.49 o 
   5   5   4       13.74       14.50      0.76 o 
  -5   6   4        0.25       -0.22      0.64 o 
  -4   6   4        0.12        1.72      0.63 o 
  -3   6   4       13.03       12.09      0.73 o 
  -2   6   4       96.89       94.89      1.16 o 
  -1   6   4      116.61      132.38      0.88 o 
   0   6   4      190.98      183.99      1.08 o 
   1   6   4      108.97      104.70      1.53 o 
   2   6   4       40.90       39.64      0.50 o 
   3   6   4       16.46       15.58      0.43 o 
   4   6   4       20.04       20.41      0.73 o 
   5   6   4        2.32        2.53      0.53 o 
  -4   7   4      220.45      202.45      2.20 o 
  -3   7   4       19.19       18.34      0.84 o 
  -2   7   4        0.11        0.24      0.24 o 
  -1   7   4       81.10       97.13      0.66 o 
   0   7   4       48.67       44.39      0.41 o 
   1   7   4      132.65      137.69      0.86 o 
   2   7   4       17.50       14.75      0.38 o 
   3   7   4        1.22        0.85      0.27 o 
   4   7   4        1.88        2.23      0.52 o 
   5   7   4        0.26       -0.01      0.52 o 
  -4   8   4       84.67       80.82      1.56 o 
  -3   8   4       82.59       82.01      1.45 o 
  -2   8   4       69.84       68.12      0.65 o 
  -1   8   4       22.97       25.67      0.77 o 
   0   8   4      220.86      210.31      0.90 o 
   1   8   4        6.16        4.79      0.30 o 
   2   8   4        5.02        4.70      0.32 o 
   3   8   4       46.24       46.82      0.74 o 
   4   8   4        9.91       12.65      0.68 o 
   5   8   4        3.78        3.73      0.55 o 
  -3   9   4       19.52       19.15      0.88 o 
  -2   9   4       13.22       12.91      0.60 o 
  -1   9   4       66.69       63.19      0.82 o 
   0   9   4       33.39       32.48      1.10 o 
   1   9   4       35.88       36.91      0.85 o 
   2   9   4       29.87       27.52      0.54 o 
   3   9   4       43.40       40.32      0.89 o 
   4   9   4       27.06       25.65      0.87 o 
  -3  10   4        0.53       -0.31      0.59 o 
  -2  10   4       33.98       34.42      0.70 o 
  -1  10   4       79.03       79.36      1.60 o 
   0  10   4       26.88       26.96      0.63 o 
   1  10   4       58.23       56.15      0.73 o 
   2  10   4        0.34        0.56      0.39 o 
   3  10   4        9.93        8.73      0.61 o 
   4  10   4       20.71       22.23      0.80 o 
  -2  11   4       30.25       30.01      0.94 o 
  -1  11   4        8.22       10.78      0.51 o 
   0  11   4       38.38       40.03      1.10 o 
   1  11   4        7.84        6.83      0.71 o 
   2  11   4        0.01       -0.10      0.36 o 
   3  11   4        7.59        7.63      0.58 o 
   0  12   4        2.42        2.32      0.60 o 
   1  12   4       10.84        9.23      0.71 o 
   2  12   4       22.62       23.81      0.64 o 
  -2  -9   5        1.33        0.80      0.62 o 
  -1  -9   5        0.07        0.51      0.52 o 
   0  -9   5        5.90        4.21      0.45 o 
   1  -9   5       15.27       16.34      0.71 o 
  -3  -8   5        3.97        3.60      0.54 o 
  -2  -8   5        4.37        5.29      0.61 o 
  -1  -8   5        5.11        4.61      0.40 o 
   0  -8   5        0.28        0.42      0.46 o 
   1  -8   5        0.06        0.88      0.58 o 
   2  -8   5       26.04       29.56      1.52 o 
  -4  -7   5        1.89        0.63      0.59 o 
  -3  -7   5        3.93        5.46      0.59 o 
  -2  -7   5        0.76        1.31      0.33 o 
  -1  -7   5        0.87        1.11      0.36 o 
   0  -7   5        9.35        8.40      0.44 o 
   1  -7   5       23.65       22.86      0.90 o 
   2  -7   5        1.06        0.42      0.65 o 
   3  -7   5        2.69        2.44      0.90 o 
  -4  -6   5        4.97        4.94      0.53 o 
  -3  -6   5        2.17        2.24      0.51 o 
  -2  -6   5        0.04        0.30      0.39 o 
  -1  -6   5        3.89        4.12      0.36 o 
   0  -6   5       22.54       20.04      0.51 o 
   1  -6   5       46.42       44.62      1.02 o 
   2  -6   5       36.02       35.28      0.85 o 
   3  -6   5        9.58        8.29      0.51 o 
  -5  -5   5        1.03        0.04      0.51 o 
  -4  -5   5       43.93       40.30      0.92 o 
  -3  -5   5       28.66       32.01      0.61 o 
  -2  -5   5       47.40       46.35      0.52 o 
  -1  -5   5       95.13      100.42      0.84 o 
   0  -5   5       12.93       12.21      0.41 o 
   1  -5   5       97.98       92.42      1.27 o 
   2  -5   5       80.53       72.10      0.88 o 
   3  -5   5       46.18       45.92      0.99 o 
   4  -5   5       27.06       31.99      1.07 o 
  -4  -4   5        1.84        0.77      0.45 o 
  -3  -4   5       38.50       41.94      0.65 o 
  -2  -4   5        1.48        2.00      0.23 o 
  -1  -4   5       25.97       19.61      0.34 o 
   0  -4   5      112.85      110.95      0.69 o 
   1  -4   5       28.10       24.13      0.69 o 
   2  -4   5        0.01        0.43      0.50 o 
   3  -4   5        2.99        2.71      0.37 o 
   4  -4   5       86.41       91.73      1.06 o 
  -5  -3   5        0.18        0.93      0.58 o 
  -4  -3   5        5.70        6.35      0.38 o 
  -3  -3   5       21.25       23.07      1.19 o 
  -2  -3   5        1.53        1.44      0.19 o 
  -1  -3   5        0.43        0.09      0.19 o 
   0  -3   5      301.27      315.92      1.46 o 
   1  -3   5       13.49       15.29      0.53 o 
   2  -3   5        2.57        3.96      1.44 o 
   3  -3   5        6.56        9.08      0.41 o 
   4  -3   5       93.57       91.55      1.69 o 
   5  -3   5       14.65       14.77      0.82 o 
  -5  -2   5       24.04       26.16      0.95 o 
  -4  -2   5       94.93      103.82      1.17 o 
  -3  -2   5       39.93       36.97      0.53 o 
  -2  -2   5       10.33       10.58      0.31 o 
  -1  -2   5      483.20      559.83      1.02 o 
   0  -2   5       89.35       93.91      0.69 o 
   1  -2   5       45.55       41.13      0.40 o 
   2  -2   5       51.72       56.06      1.63 o 
   3  -2   5        1.80        2.77      0.31 o 
   4  -2   5        8.01        6.37      0.62 o 
   5  -2   5        6.77        5.27      0.69 o 
  -5  -1   5        7.96       12.25      0.52 o 
  -4  -1   5        9.27       14.60      0.49 o 
  -3  -1   5        3.40        4.27      0.26 o 
  -2  -1   5      245.34      231.60      1.65 o 
  -1  -1   5        0.40        0.58      0.11 o 
   0  -1   5      364.65      338.96      2.16 o 
   1  -1   5       47.00       43.52      0.83 o 
   2  -1   5      584.40      570.64      2.94 o 
   3  -1   5      506.87      501.00      2.59 o 
   4  -1   5        2.83        3.98      0.52 o 
   5  -1   5       16.40       16.13      0.79 o 
  -5   0   5        1.33        2.87      0.61 o 
  -4   0   5        3.93        4.70      0.39 o 
  -3   0   5        2.56        1.92      0.21 o 
  -2   0   5       75.98       72.99      0.32 o 
  -1   0   5        1.34        0.99      0.12 o 
   0   0   5       19.09       16.10      0.40 o 
   1   0   5       34.35       28.62      0.52 o 
   2   0   5      596.66      584.24      2.31 o 
   3   0   5      545.04      562.14      2.76 o 
   4   0   5       25.13       24.10      0.82 o 
   5   0   5        4.23        5.27      0.65 o 
  -5   1   5        3.33        3.58      0.53 o 
  -4   1   5        0.07        0.60      0.29 o 
  -3   1   5       56.19       51.04      0.60 o 
  -2   1   5      883.42      887.89      2.61 o 
  -1   1   5      273.77      292.17      1.93 o 
   0   1   5      187.70      212.07      1.16 o 
   1   1   5      552.32      671.00      2.16 o 
   2   1   5        0.57        1.35      0.17 o 
   3   1   5       20.54       20.62      0.49 o 
   4   1   5      354.27      367.30      2.49 o 
   5   1   5       23.60       22.49      0.82 o 
  -5   2   5        3.38        1.62      0.56 o 
  -4   2   5        3.18        2.58      0.52 o 
  -3   2   5       56.06       55.96      1.52 o 
  -2   2   5       76.08       78.62      1.10 o 
  -1   2   5       66.34       56.06      0.79 o 
   0   2   5       10.73       16.06      0.16 o 
   1   2   5     1262.33     1296.39      5.69 o 
   2   2   5       33.18       27.33      0.65 o 
   3   2   5       17.39       14.33      0.34 o 
   4   2   5       92.03       81.02      1.25 o 
   5   2   5        9.42       10.31      0.67 o 
  -5   3   5        0.35       -0.37      0.50 o 
  -4   3   5       92.65       98.21      1.37 o 
  -3   3   5       11.93       10.03      0.56 o 
  -2   3   5       69.79       75.88      1.07 o 
  -1   3   5       38.96       29.87      0.35 o 
   0   3   5      810.64      837.64      2.83 o 
   1   3   5     1230.69     1337.88      6.92 o 
   2   3   5      430.60      435.42      3.94 o 
   3   3   5        0.41        0.61      0.23 o 
   4   3   5      602.57      588.37      3.06 o 
   5   3   5       52.17       51.69      1.13 o 
  -5   4   5        1.06        0.78      0.58 o 
  -4   4   5      157.58      154.18      1.72 o 
  -3   4   5      120.63      111.50      0.93 o 
  -2   4   5      178.07      194.37      2.86 o 
  -1   4   5      191.89      213.13      0.92 o 
   0   4   5      320.05      307.67      1.13 o 
   1   4   5        5.62       13.38      0.26 o 
   2   4   5      322.01      324.52      2.48 o 
   3   4   5       83.53       81.88      0.69 o 
   4   4   5       22.43       22.00      0.75 o 
   5   4   5       45.82       45.16      1.04 o 
  -5   5   5       10.04        6.66      0.68 o 
  -4   5   5        0.19       -0.46      0.56 o 
  -3   5   5      173.39      173.63      2.45 o 
  -2   5   5        7.34        7.39      0.27 o 
  -1   5   5        7.48        7.11      0.28 o 
   0   5   5      260.38      268.20      0.84 o 
   1   5   5      177.56      177.71      1.90 o 
   2   5   5        2.51        1.84      0.23 o 
   3   5   5       16.66       19.49      0.44 o 
   4   5   5        6.41        7.46      0.55 o 
   5   5   5       45.24       47.09      1.11 o 
  -5   6   5       25.93       26.90      1.03 o 
  -4   6   5       24.80       25.09      0.93 o 
  -3   6   5        2.40        1.42      0.37 o 
  -2   6   5       18.35       24.21      0.39 o 
  -1   6   5       25.28       18.59      0.40 o 
   0   6   5      192.56      198.61      1.28 o 
   1   6   5      138.77      127.03      0.76 o 
   2   6   5      117.98      110.41      0.80 o 
   3   6   5      112.43      107.98      0.85 o 
   4   6   5       36.01       33.85      0.88 o 
   5   6   5        1.35        0.93      0.49 o 
  -4   7   5       56.82       65.07      1.33 o 
  -3   7   5        6.40        6.42      0.41 o 
  -2   7   5       55.11       53.61      0.55 o 
  -1   7   5      239.88      224.40      1.23 o 
   0   7   5        8.79        7.02      0.60 o 
   1   7   5       97.69       94.35      0.71 o 
   2   7   5       74.39       71.14      0.69 o 
   3   7   5       13.94       14.32      0.39 o 
   4   7   5        6.27        6.81      0.58 o 
   5   7   5        1.28        2.59      0.53 o 
  -4   8   5        0.45        1.62      0.59 o 
  -3   8   5        2.45        3.09      0.67 o 
  -2   8   5      132.50      126.65      1.20 o 
  -1   8   5       48.92       50.72      1.09 o 
   0   8   5      116.61      117.06      0.93 o 
   1   8   5        7.02        7.13      0.31 o 
   2   8   5        2.29        2.99      0.29 o 
   3   8   5      169.24      169.75      2.36 o 
   4   8   5       21.04       19.42      0.77 o 
   5   8   5        0.01       -0.26      0.55 o 
  -3   9   5        9.60       14.79      0.89 o 
  -2   9   5       43.66       44.64      0.57 o 
  -1   9   5      172.11      172.23      0.97 o 
   0   9   5        4.39        3.28      0.47 o 
   1   9   5        0.23        0.60      0.27 o 
   2   9   5        0.96        0.47      0.40 o 
   3   9   5       41.64       44.77      0.67 o 
   4   9   5        5.23        5.54      0.60 o 
  -3  10   5        9.68        9.72      0.84 o 
  -2  10   5       31.60       31.45      1.27 o 
  -1  10   5       80.30       77.47      1.28 o 
   0  10   5        7.09        4.14      0.61 o 
   1  10   5        0.06        0.17      0.47 o 
   2  10   5       28.82       29.70      0.58 o 
   3  10   5        6.70        5.29      0.58 o 
   4  10   5        7.46        8.15      0.68 o 
  -2  11   5        3.92        5.23      2.62 o 
  -1  11   5        1.23        0.25      0.47 o 
   0  11   5        0.60       -0.55      0.55 o 
   1  11   5      130.37      134.77      1.82 o 
   2  11   5       40.10       37.76      1.07 o 
   3  11   5        1.75        0.21      0.54 o 
  -1  12   5        0.02       -0.34      0.52 o 
   0  12   5        0.41        0.62      0.49 o 
   1  12   5        7.24        9.23      0.70 o 
   2  12   5        3.24        2.92      0.63 o 
  -1  -9   6        5.83        5.50      0.47 o 
  -3  -8   6        2.19        3.05      0.60 o 
  -2  -8   6       12.94       14.55      0.77 o 
  -1  -8   6        0.72        0.60      0.39 o 
   0  -8   6        7.34        9.00      0.51 o 
   1  -8   6        6.83        6.52      0.81 o 
  -3  -7   6        0.61        0.45      0.48 o 
  -2  -7   6        0.60        1.20      0.52 o 
  -1  -7   6        0.65        0.79      0.37 o 
   0  -7   6       36.31       36.53      1.80 o 
   1  -7   6       28.31       25.81      0.95 o 
   2  -7   6        2.61        2.93      1.89 o 
  -4  -6   6        6.85        6.54      0.64 o 
  -3  -6   6        3.71        4.22      0.51 o 
  -2  -6   6        9.17        8.54      0.59 o 
  -1  -6   6        0.18       -0.14      0.34 o 
   0  -6   6       60.15       59.51      0.78 o 
   1  -6   6       25.31       24.09      0.86 o 
   2  -6   6        0.78        1.95      0.78 o 
   3  -6   6       26.18       27.01      1.07 o 
  -4  -5   6       35.99       37.06      0.71 o 
  -3  -5   6        1.12        0.64      0.33 o 
  -2  -5   6        1.68        1.07      0.32 o 
  -1  -5   6       62.57       66.00      0.81 o 
   0  -5   6       10.13       10.80      0.42 o 
   1  -5   6        0.45        0.06      0.51 o 
   2  -5   6        1.65        1.56      1.32 o 
   3  -5   6       10.54        9.96      1.12 o 
   4  -5   6        0.02        0.92      0.73 o 
  -5  -4   6        0.20        0.33      0.73 o 
  -4  -4   6        1.33        1.43      0.40 o 
  -3  -4   6        5.54        3.89      0.38 o 
  -2  -4   6       39.72       39.80      0.51 o 
  -1  -4   6       22.28       21.85      0.38 o 
   0  -4   6       15.82       15.70      0.34 o 
   1  -4   6        5.94        3.28      0.53 o 
   2  -4   6       30.80       33.26      0.63 o 
   3  -4   6       26.17       23.80      0.60 o 
   4  -4   6       30.47       33.40      1.07 o 
  -5  -3   6        0.93        1.98      0.75 o 
  -4  -3   6        0.03       -0.09      0.60 o 
  -3  -3   6        6.86        7.08      0.38 o 
  -2  -3   6       60.07       58.09      0.73 o 
  -1  -3   6        1.48        0.73      0.20 o 
   0  -3   6       63.60       66.77      0.58 o 
   1  -3   6       49.42       52.37      0.90 o 
   2  -3   6      101.85      100.90      0.91 o 
   3  -3   6       42.95       42.93      0.68 o 
   4  -3   6       19.32       18.28      0.83 o 
  -5  -2   6        0.09       -0.53      0.64 o 
  -4  -2   6        0.51        0.19      0.55 o 
  -3  -2   6       48.47       47.81      0.61 o 
  -2  -2   6       20.50       18.50      0.30 o 
  -1  -2   6      104.05      105.91      0.98 o 
   0  -2   6       57.33       58.93      1.09 o 
   1  -2   6       36.22       34.61      0.83 o 
   2  -2   6      478.87      466.21      2.29 o 
   3  -2   6       18.52       22.83      0.51 o 
   4  -2   6        2.60        1.79      0.60 o 
   5  -2   6        7.85        7.49      0.70 o 
  -5  -1   6        1.65        2.82      0.68 o 
  -4  -1   6       38.11       41.04      1.01 o 
  -3  -1   6       39.54       39.85      1.53 o 
  -2  -1   6       71.94       67.14      0.76 o 
  -1  -1   6        0.10        0.41      0.12 o 
   0  -1   6        0.35        0.37      0.19 o 
   1  -1   6      151.31      146.73      1.88 o 
   2  -1   6      249.93      256.95      2.41 o 
   3  -1   6      278.20      281.03      1.38 o 
   4  -1   6        4.66        5.40      0.64 o 
   5  -1   6       39.79       39.86      1.20 o 
  -5   0   6       23.27       24.99      1.86 o 
  -4   0   6        4.35        4.42      0.37 o 
  -3   0   6       67.56       68.01      0.72 o 
  -2   0   6      241.00      259.90      1.32 o 
  -1   0   6       23.26       30.82      0.62 o 
   0   0   6       91.46       79.66      0.83 o 
   1   0   6        6.55       13.18      0.44 o 
   2   0   6      110.63      127.01      0.77 o 
   3   0   6      231.29      210.26      2.08 o 
   4   0   6        5.27        3.93      0.61 o 
   5   0   6        0.89        1.55      0.68 o 
  -5   1   6        1.59        2.87      0.62 o 
  -4   1   6        6.05        6.18      0.36 o 
  -3   1   6        3.18        2.48      0.31 o 
  -2   1   6       56.40       55.89      0.52 o 
  -1   1   6       30.15       29.23      0.43 o 
   0   1   6     1091.23     1132.89      2.93 o 
   1   1   6       43.06       53.31      0.71 o 
   2   1   6      183.23      170.54      2.73 o 
   3   1   6      141.11      139.31      1.47 o 
   4   1   6        0.65       -0.09      0.59 o 
   5   1   6       48.07       48.09      1.15 o 
  -5   2   6       64.65       68.49      1.27 o 
  -4   2   6       11.42       12.65      0.43 o 
  -3   2   6        2.65        3.59      0.26 o 
  -2   2   6      113.80      126.46      1.02 o 
  -1   2   6       82.20       86.62      0.57 o 
   0   2   6      406.26      389.83      1.71 o 
   1   2   6     3065.20     3217.93     24.48 o 
   2   2   6       24.26       31.33      0.43 o 
   3   2   6      207.01      205.41      4.97 o 
   4   2   6      165.53      167.16      1.76 o 
   5   2   6      114.06      115.31      1.63 o 
  -5   3   6       17.39       13.20      0.76 o 
  -4   3   6      132.52      127.09      1.04 o 
  -3   3   6      222.23      225.95      1.46 o 
  -2   3   6      136.51      130.61      2.14 o 
  -1   3   6       59.98       55.45      2.14 o 
   0   3   6        2.96       13.15      0.16 o 
   1   3   6       32.02       25.13      1.09 o 
   2   3   6       12.30        8.63      0.29 o 
   3   3   6       78.66       77.04      3.70 o 
   4   3   6       29.57       31.54      0.87 o 
   5   3   6        0.34        0.89      0.48 o 
  -5   4   6        1.24        1.14      0.48 o 
  -4   4   6       96.28       97.46      1.40 o 
  -3   4   6       66.98       69.06      0.77 o 
  -2   4   6       12.85       12.31      0.27 o 
  -1   4   6      318.97      341.52      1.17 o 
   0   4   6       56.15       49.54      0.45 o 
   1   4   6        0.10        0.30      0.16 o 
   2   4   6       50.18       54.03      0.55 o 
   3   4   6       48.83       41.58      0.55 o 
   4   4   6       19.61       18.55      0.72 o 
   5   4   6       24.36       21.35      0.84 o 
  -5   5   6        5.41        6.39      0.66 o 
  -4   5   6       39.14       38.49      1.00 o 
  -3   5   6        1.73        1.82      0.36 o 
  -2   5   6       33.24       36.26      0.55 o 
  -1   5   6      358.46      345.59      1.29 o 
   0   5   6      548.77      556.62      3.13 o 
   1   5   6       18.57       16.53      0.38 o 
   2   5   6      282.71      262.85      6.65 o 
   3   5   6      587.18      584.94      3.41 o 
   4   5   6       84.58       81.56      1.25 o 
   5   5   6        8.84        7.53      0.58 o 
  -5   6   6       31.74       30.16      1.02 o 
  -4   6   6        2.80        2.97      0.60 o 
  -3   6   6       52.09       48.17      0.95 o 
  -2   6   6       88.30       92.01      1.00 o 
  -1   6   6       81.57       64.77      1.13 o 
   0   6   6       14.93       12.25      0.61 o 
   1   6   6       61.76       57.21      0.53 o 
   2   6   6        7.88        9.35      0.32 o 
   3   6   6        3.36        3.87      0.31 o 
   4   6   6        2.55        2.20      0.49 o 
   5   6   6        0.01        0.26      0.52 o 
  -4   7   6        6.48        6.72      0.66 o 
  -3   7   6       83.65       83.53      2.13 o 
  -2   7   6       55.22       55.26      0.56 o 
  -1   7   6      178.80      172.30      1.07 o 
   0   7   6       25.58       24.99      0.69 o 
   1   7   6       16.45       14.39      0.33 o 
   2   7   6       77.58       78.81      0.80 o 
   3   7   6       16.73       19.11      0.46 o 
   4   7   6        8.98        8.65      0.62 o 
   5   7   6        4.86        5.95      0.61 o 
  -4   8   6        0.02        2.39      0.64 o 
  -3   8   6       20.19       18.69      0.56 o 
  -2   8   6      206.19      195.50      2.13 o 
  -1   8   6        8.85        9.17      0.63 o 
   0   8   6       30.37       24.26      0.74 o 
   1   8   6      175.27      168.93      1.66 o 
   2   8   6      151.81      146.61      1.12 o 
   3   8   6      131.95      135.33      1.27 o 
   4   8   6        5.76        3.68      0.53 o 
   5   8   6       25.18       31.90      1.01 o 
  -3   9   6       35.56       35.12      0.73 o 
  -2   9   6       28.23       26.41      0.66 o 
  -1   9   6        9.74       10.04      1.03 o 
   0   9   6        4.29        3.41      0.52 o 
   1   9   6      113.89      107.07      1.43 o 
   2   9   6       16.39       15.31      0.42 o 
   3   9   6        5.51        6.17      0.38 o 
   4   9   6        1.58        1.96      0.51 o 
  -3  10   6        7.90        9.14      0.78 o 
  -2  10   6        0.04        0.27      0.47 o 
  -1  10   6        6.00        6.73      0.63 o 
   0  10   6       86.58       89.53      1.45 o 
   1  10   6       16.73       18.61      0.78 o 
   2  10   6       53.60       53.68      1.12 o 
   3  10   6       17.40       19.10      0.50 o 
   4  10   6        0.33        0.25      0.51 o 
  -2  11   6        3.16        2.47      0.79 o 
  -1  11   6       26.80       29.65      0.99 o 
   0  11   6        5.37        7.58      0.62 o 
   1  11   6       51.03       49.92      1.16 o 
   2  11   6       30.04       29.25      0.96 o 
   3  11   6        6.57        6.89      0.41 o 
  -1  12   6       18.97       20.73      0.90 o 
   0  12   6        3.31        4.59      0.55 o 
   1  12   6        2.78        1.96      0.55 o 
   2  12   6        0.47        1.33      0.55 o 
  -2  -8   7        0.01        0.25      0.56 o 
  -1  -8   7        2.75        2.39      0.94 o 
   0  -8   7       15.16       14.55      0.89 o 
  -3  -7   7        3.06        4.49      0.55 o 
  -2  -7   7       16.86       16.34      0.78 o 
  -1  -7   7        4.23        3.96      1.00 o 
   0  -7   7       14.59       11.84      0.78 o 
   1  -7   7       15.45       13.24      0.89 o 
   2  -7   7       11.30       13.39      1.18 o 
  -4  -6   7        4.80        5.34      0.57 o 
  -3  -6   7        2.81        2.13      0.54 o 
  -2  -6   7       24.75       24.87      0.81 o 
  -1  -6   7        0.01        0.67      0.34 o 
   0  -6   7        0.10        0.12      0.52 o 
   1  -6   7        1.51        1.77      0.66 o 
   2  -6   7       24.23       26.66      0.89 o 
   3  -6   7        6.27        3.70      1.43 o 
  -4  -5   7        5.57        6.59      0.46 o 
  -3  -5   7        0.02       -0.08      0.63 o 
  -2  -5   7        2.77        2.86      0.39 o 
  -1  -5   7       32.07       32.30      0.63 o 
   0  -5   7        0.71        0.25      0.55 o 
   1  -5   7        1.79        1.50      0.50 o 
   2  -5   7       14.98       15.48      0.58 o 
   3  -5   7       78.25       78.71      1.99 o 
  -4  -4   7       12.34       14.16      0.96 o 
  -3  -4   7        0.03        0.12      0.60 o 
  -2  -4   7        3.97        3.11      0.35 o 
  -1  -4   7       20.01       18.12      0.37 o 
   0  -4   7       10.43       12.39      0.68 o 
   1  -4   7       18.79       16.18      0.72 o 
   2  -4   7       80.57       78.37      0.92 o 
   3  -4   7      144.84      145.85      1.28 o 
   4  -4   7        8.25        8.48      0.84 o 
  -5  -3   7        0.96        1.18      0.70 o 
  -4  -3   7       29.96       26.90      1.04 o 
  -3  -3   7        2.63        2.20      0.34 o 
  -2  -3   7       20.87       25.41      0.39 o 
  -1  -3   7        0.23        0.16      0.23 o 
   0  -3   7       37.57       37.06      0.99 o 
   1  -3   7      197.10      190.89      1.71 o 
   2  -3   7        3.12        3.53      0.54 o 
   3  -3   7       23.00       23.28      0.77 o 
   4  -3   7       19.70       21.91      0.93 o 
  -5  -2   7        0.01       -0.63      0.63 o 
  -4  -2   7       18.17       19.60      0.86 o 
  -3  -2   7       69.42       75.91      1.32 o 
  -2  -2   7        0.10       -0.11      0.20 o 
  -1  -2   7       48.77       44.07      0.56 o 
   0  -2   7      117.71      116.04      0.82 o 
   1  -2   7       60.36       62.32      0.96 o 
   2  -2   7      165.01      157.76      1.75 o 
   3  -2   7        8.70        9.24      0.58 o 
   4  -2   7       26.71       24.82      0.90 o 
  -5  -1   7        2.88        3.47      0.67 o 
  -4  -1   7        0.07       -0.37      0.55 o 
  -3  -1   7       52.49       54.45      1.09 o 
  -2  -1   7        0.87        1.63      0.15 o 
  -1  -1   7       16.12       13.96      0.27 o 
   0  -1   7        0.58        2.02      0.25 o 
   1  -1   7      182.00      166.11      1.44 o 
   2  -1   7      174.05      170.84      1.70 o 
   3  -1   7       16.94       19.12      0.48 o 
   4  -1   7       29.76       30.78      0.98 o 
   5  -1   7      133.56      149.80      2.06 o 
  -5   0   7        0.46        0.69      0.40 o 
  -4   0   7        1.37        0.78      0.72 o 
  -3   0   7       23.01       24.92      0.80 o 
  -2   0   7        1.82        1.01      0.18 o 
  -1   0   7      151.69      157.13      1.10 o 
   0   0   7       65.28       63.06      0.82 o 
   1   0   7      204.43      189.71      1.43 o 
   2   0   7      222.81      217.71      1.60 o 
   3   0   7       10.76       10.59      0.50 o 
   4   0   7       48.25       44.52      1.05 o 
   5   0   7        3.96        5.33      0.67 o 
  -5   1   7       31.99       35.67      1.03 o 
  -4   1   7        8.25        9.82      0.41 o 
  -3   1   7       19.63       21.07      0.58 o 
  -2   1   7       28.88       35.22      0.54 o 
  -1   1   7       60.87       64.76      0.77 o 
   0   1   7      999.18     1045.70      3.04 o 
   1   1   7        5.53        3.48      0.35 o 
   2   1   7        1.51        1.97      0.26 o 
   3   1   7      308.25      297.67      1.42 o 
   4   1   7       11.80       11.25      0.71 o 
   5   1   7       10.21        8.97      0.78 o 
  -5   2   7       57.91       66.07      1.30 o 
  -4   2   7       34.44       33.28      0.91 o 
  -3   2   7        0.76        1.26      0.24 o 
  -2   2   7       26.48       28.99      0.33 o 
  -1   2   7      261.72      243.94      0.94 o 
   0   2   7       13.67       16.12      0.48 o 
   1   2   7        8.44        5.90      0.38 o 
   2   2   7        1.04        0.06      0.25 o 
   3   2   7      319.59      324.02      9.43 o 
   4   2   7        9.93        9.00      0.68 o 
   5   2   7        7.68        8.00      0.63 o 
  -5   3   7        4.74        4.92      0.57 o 
  -4   3   7       19.76       23.09      0.54 o 
  -3   3   7       37.79       40.22      0.60 o 
  -2   3   7      126.11      125.05      2.15 o 
  -1   3   7      190.85      189.67      4.16 o 
   0   3   7        3.32        3.29      0.52 o 
   1   3   7       34.56       36.58      2.27 o 
   2   3   7       78.28       78.70      0.70 o 
   3   3   7       62.14       58.41      0.66 o 
   4   3   7      119.08      113.37      1.47 o 
   5   3   7        3.55        3.88      0.55 o 
  -5   4   7       11.24        7.67      0.69 o 
  -4   4   7        6.99        5.54      0.60 o 
  -3   4   7       70.07       74.87      0.80 o 
  -2   4   7       25.50       19.81      0.35 o 
  -1   4   7      534.80      520.00      1.73 o 
   0   4   7      449.21      476.73      5.16 o 
   1   4   7       11.51       12.11      0.37 o 
   2   4   7      184.91      182.17      1.00 o 
   3   4   7      288.80      287.14      1.36 o 
   4   4   7      119.56      117.05      1.47 o 
   5   4   7        0.04        0.21      0.46 o 
  -5   5   7        5.10        3.87      0.65 o 
  -4   5   7       27.48       27.38      0.88 o 
  -3   5   7       68.82       66.12      0.79 o 
  -2   5   7       57.25       45.52      0.81 o 
  -1   5   7        0.03        0.06      0.21 o 
   0   5   7       35.37       40.09      0.74 o 
   1   5   7      331.86      313.71      1.17 o 
   2   5   7        2.69        2.78      0.26 o 
   3   5   7       21.88       18.57      0.45 o 
   4   5   7        2.43        1.37      0.49 o 
   5   5   7        2.16        1.70      0.57 o 
  -4   6   7        0.81       -0.54      0.54 o 
  -3   6   7       85.46       85.72      0.92 o 
  -2   6   7       70.44       70.86      0.60 o 
  -1   6   7       44.02       50.73      0.65 o 
   0   6   7        3.64        6.55      0.48 o 
   1   6   7      253.29      249.03      1.08 o 
   2   6   7        3.82        3.22      0.28 o 
   3   6   7        0.01        0.35      0.29 o 
   4   6   7       18.69       16.29      0.70 o 
   5   6   7       10.03       11.88      0.69 o 
  -4   7   7        4.32        7.11      0.68 o 
  -3   7   7      141.07      137.54      1.17 o 
  -2   7   7       58.41       56.36      0.57 o 
  -1   7   7      169.89      158.45      1.02 o 
   0   7   7       60.16       62.34      1.02 o 
   1   7   7      150.55      144.06      1.49 o 
   2   7   7     1093.49     1073.89      2.77 o 
   3   7   7      120.74      119.67      3.29 o 
   4   7   7        8.60        9.64      0.64 o 
   5   7   7       37.66       41.19      1.09 o 
  -4   8   7       14.13       12.84      0.79 o 
  -3   8   7        7.99        9.68      0.47 o 
  -2   8   7       76.28       73.79      0.69 o 
  -1   8   7       65.53       62.66      1.07 o 
   0   8   7       47.87       46.32      0.94 o 
   1   8   7        7.29        9.60      0.63 o 
   2   8   7        4.15        5.65      0.35 o 
   3   8   7        3.02        2.80      0.31 o 
   4   8   7        2.16        2.04      0.46 o 
  -3   9   7        2.73        3.16      0.58 o 
  -2   9   7        0.01        0.61      0.26 o 
  -1   9   7       89.71       82.58      1.29 o 
   0   9   7       10.08        8.14      0.56 o 
   1   9   7        6.78        8.44      0.64 o 
   2   9   7      133.50      133.21      1.60 o 
   3   9   7        0.93        0.58      0.29 o 
   4   9   7        0.45        1.88      0.51 o 
  -3  10   7        6.57        2.88      0.42 o 
  -2  10   7       13.85       14.23      0.49 o 
  -1  10   7        3.01        4.44      0.99 o 
   0  10   7      243.40      248.16      2.28 o 
   1  10   7       95.38       90.50      1.44 o 
   2  10   7       32.64       34.36      0.97 o 
   3  10   7       62.52       69.33      1.86 o 
   4  10   7       45.42       51.28      1.15 o 
  -2  11   7        7.22        7.32      0.59 o 
  -1  11   7       37.67       38.64      1.03 o 
   0  11   7       27.72       31.77      1.00 o 
   1  11   7        4.25        4.84      0.68 o 
   2  11   7        1.67        1.80      0.48 o 
   3  11   7        9.58       11.34      0.71 o 
   0  12   7        1.26        1.57      0.52 o 
   1  12   7        0.56        1.59      0.54 o 
   2  12   7        1.32        0.66      0.47 o 
  -2  -7   8        0.81        1.10      0.60 o 
  -1  -7   8        1.75        1.24      0.45 o 
   0  -7   8        5.37        4.67      0.69 o 
   1  -7   8       15.68       17.44      1.03 o 
  -3  -6   8        1.06        2.33      0.58 o 
  -2  -6   8        2.75        2.16      0.56 o 
  -1  -6   8        0.58        0.81      0.90 o 
   0  -6   8        0.02        0.10      0.56 o 
   1  -6   8        3.05        3.21      0.74 o 
   2  -6   8       39.70       40.96      0.91 o 
  -4  -5   8        0.85        1.95      0.80 o 
  -3  -5   8       10.72       13.26      0.54 o 
  -2  -5   8        0.27       -0.12      0.37 o 
  -1  -5   8        6.83        5.94      0.34 o 
   0  -5   8        0.10        0.13      0.58 o 
   1  -5   8        5.34        5.82      0.62 o 
   2  -5   8       24.18       22.63      0.87 o 
   3  -5   8       43.37       37.85      1.11 o 
  -4  -4   8        1.40        1.19      0.85 o 
  -3  -4   8       10.56        9.93      0.65 o 
  -2  -4   8        3.32        1.90      0.37 o 
  -1  -4   8       21.48       18.76      0.47 o 
   0  -4   8       92.47       90.91      1.32 o 
   1  -4   8       26.79       26.91      0.91 o 
   2  -4   8       70.39       71.68      0.94 o 
   3  -4   8       69.98       77.87      1.41 o 
  -4  -3   8        4.05        3.79      0.72 o 
  -3  -3   8        4.89        5.59      0.74 o 
  -2  -3   8        5.90        6.20      0.36 o 
  -1  -3   8       36.29       33.78      0.45 o 
   0  -3   8       17.49       20.26      0.85 o 
   1  -3   8      215.82      213.40      1.91 o 
   2  -3   8        6.40        5.76      0.43 o 
   3  -3   8       43.58       45.14      1.05 o 
   4  -3   8       70.90       75.27      1.48 o 
  -5  -2   8        0.95        1.01      0.75 o 
  -4  -2   8        1.39        1.29      0.68 o 
  -3  -2   8       10.36        9.12      0.73 o 
  -2  -2   8        4.52        4.99      0.32 o 
  -1  -2   8        5.74        4.53      0.25 o 
   0  -2   8       42.37       40.10      0.56 o 
   1  -2   8      181.05      175.08      1.63 o 
   2  -2   8      505.67      498.97      2.80 o 
   3  -2   8        6.09        5.27      0.56 o 
   4  -2   8       90.14       92.22      1.57 o 
  -5  -1   8        1.77        3.22      0.74 o 
  -4  -1   8        0.60       -0.55      0.67 o 
  -3  -1   8        0.17        0.91      0.51 o 
  -2  -1   8       10.93       11.17      0.67 o 
  -1  -1   8      169.68      161.94      1.06 o 
   0  -1   8        0.03        0.20      0.26 o 
   1  -1   8      121.36      125.64      1.34 o 
   2  -1   8        1.69        2.39      0.47 o 
   3  -1   8       71.48       69.93      1.80 o 
   4  -1   8        1.66        1.17      0.50 o 
  -5   0   8       10.07        8.42      0.79 o 
  -4   0   8        0.63        0.62      0.60 o 
  -3   0   8        2.40        2.16      0.58 o 
  -2   0   8        9.54       11.31      0.28 o 
  -1   0   8      398.51      386.88      1.82 o 
   0   0   8        5.93        3.87      0.58 o 
   1   0   8       49.24       48.67      0.86 o 
   2   0   8      578.77      564.99      2.72 o 
   3   0   8        0.10       -0.01      0.31 o 
   4   0   8       23.08       21.27      0.83 o 
   5   0   8        5.28        6.19      0.72 o 
  -5   1   8        8.30        9.84      0.50 o 
  -4   1   8        6.07        7.26      0.43 o 
  -3   1   8       40.49       38.17      0.89 o 
  -2   1   8       28.24       28.19      0.37 o 
  -1   1   8       19.49       17.79      0.52 o 
   0   1   8      516.91      541.90      2.39 o 
   1   1   8        3.08        0.80      0.40 o 
   2   1   8       68.68       72.43      0.72 o 
   3   1   8      279.40      271.34      1.43 o 
   4   1   8      109.19      115.29      1.65 o 
   5   1   8        2.99        2.62      0.59 o 
  -5   2   8        3.61        5.13      0.58 o 
  -4   2   8        8.14        9.36      0.42 o 
  -3   2   8       42.84       41.62      0.79 o 
  -2   2   8       40.10       41.24      0.72 o 
  -1   2   8       45.09       39.58      0.67 o 
   0   2   8       50.46       52.79      0.81 o 
   1   2   8       61.40       62.01      0.59 o 
   2   2   8       50.94       52.45      0.84 o 
   3   2   8      228.37      225.99      1.30 o 
   4   2   8        0.26        0.46      0.55 o 
   5   2   8        1.03        0.97      0.62 o 
  -5   3   8        0.63        0.00      0.52 o 
  -4   3   8        7.11        7.27      0.42 o 
  -3   3   8       15.76       15.59      0.47 o 
  -2   3   8      120.87      113.02      1.11 o 
  -1   3   8       32.49       27.91      0.66 o 
   0   3   8        6.14        7.74      0.42 o 
   1   3   8       33.70       27.55      0.42 o 
   2   3   8       90.56       86.49      1.24 o 
   3   3   8        1.73        1.66      0.31 o 
   4   3   8       16.33       15.59      0.75 o 
   5   3   8       14.55       14.64      0.78 o 
  -5   4   8        9.06       10.46      0.68 o 
  -4   4   8        7.02        6.05      0.39 o 
  -3   4   8       57.43       56.18      1.88 o 
  -2   4   8       14.84       12.63      0.40 o 
  -1   4   8       11.82       12.57      0.55 o 
   0   4   8      307.47      308.04      1.84 o 
   1   4   8      110.97       90.52      1.93 o 
   2   4   8       33.59       33.02      0.50 o 
   3   4   8        3.26        2.35      0.31 o 
   4   4   8        4.56        4.70      0.59 o 
   5   4   8       11.29       11.33      0.72 o 
  -4   5   8       20.43       20.46      0.76 o 
  -3   5   8       26.87       29.66      0.59 o 
  -2   5   8       34.18       32.70      0.60 o 
  -1   5   8       86.79       92.10      0.75 o 
   0   5   8      268.48      274.90      1.82 o 
   1   5   8      225.43      220.10      1.68 o 
   2   5   8       98.66      101.59      0.81 o 
   3   5   8       69.94       69.76      1.94 o 
   4   5   8       49.26       49.02      1.03 o 
   5   5   8        7.52        6.51      0.67 o 
  -4   6   8       43.97       43.10      1.03 o 
  -3   6   8       39.80       37.34      0.67 o 
  -2   6   8      137.15      129.51      0.84 o 
  -1   6   8        2.30        2.29      0.39 o 
   0   6   8        6.39        6.51      0.46 o 
   1   6   8      792.85      776.88      3.21 o 
   2   6   8      305.00      314.59      1.41 o 
   3   6   8       33.93       31.55      0.55 o 
   4   6   8       54.17       53.50      1.10 o 
   5   6   8       29.94       28.97      0.92 o 
  -4   7   8       10.94        8.56      0.68 o 
  -3   7   8       37.02       34.70      0.75 o 
  -2   7   8       42.19       38.59      0.94 o 
  -1   7   8        4.35        4.45      0.45 o 
   0   7   8      193.12      196.61      1.75 o 
   1   7   8       27.79       25.42      0.75 o 
   2   7   8        4.21        6.81      0.98 o 
   3   7   8        1.14        1.33      0.30 o 
   4   7   8       36.36       35.99      0.93 o 
   5   7   8        7.83        5.82      0.67 o 
  -4   8   8        6.42        7.05      0.66 o 
  -3   8   8        9.18        8.03      0.45 o 
  -2   8   8       51.55       49.03      0.58 o 
  -1   8   8      212.04      212.25      1.92 o 
   0   8   8       67.21       64.44      1.11 o 
   1   8   8      278.96      290.96      2.24 o 
   2   8   8      120.41      127.02      1.53 o 
   3   8   8       37.08       36.27      0.65 o 
   4   8   8        0.12        0.67      0.50 o 
  -3   9   8        0.31        2.17      1.13 o 
  -2   9   8        0.06       -0.05      0.34 o 
  -1   9   8      121.30      120.35      1.56 o 
   0   9   8      170.26      164.15      1.81 o 
   1   9   8      357.11      353.33      2.58 o 
   2   9   8       40.02       39.29      0.95 o 
   3   9   8       46.20       48.61      0.71 o 
   4   9   8       34.65       38.68      0.98 o 
  -2  10   8       49.07       53.18      0.81 o 
  -1  10   8       11.11       13.76      0.70 o 
   0  10   8       85.79       88.74      1.44 o 
   1  10   8       15.44       17.44      0.81 o 
   2  10   8       13.17       13.56      0.73 o 
   3  10   8       52.38       52.61      1.15 o 
  -2  11   8       53.52       55.45      1.21 o 
  -1  11   8        0.27        1.16      0.53 o 
   0  11   8       54.26       48.49      1.13 o 
   1  11   8       50.66       49.65      1.17 o 
   2  11   8        0.11        1.77      0.56 o 
   0  12   8        0.71        1.74      0.55 o 
   1  12   8        4.29        3.52      0.54 o 
  -2  -6   9        0.85        1.51      0.75 o 
  -1  -6   9        2.08        2.48      0.73 o 
   0  -6   9        3.26        2.20      0.73 o 
   1  -6   9        0.29       -0.38      0.61 o 
  -3  -5   9        1.52        3.69      0.83 o 
  -2  -5   9        3.00        2.42      0.38 o 
  -1  -5   9       43.13       40.32      0.58 o 
   0  -5   9       39.09       36.99      1.02 o 
   1  -5   9        1.55        1.74      0.66 o 
   2  -5   9       11.28       11.57      0.61 o 
  -4  -4   9        0.33       -0.21      0.77 o 
  -3  -4   9        0.39       -0.76      0.76 o 
  -2  -4   9        0.00        0.03      0.33 o 
  -1  -4   9       30.31       30.86      0.50 o 
   0  -4   9       96.71       93.86      1.41 o 
   1  -4   9        9.21        8.97      0.65 o 
   2  -4   9        6.89        5.27      0.69 o 
   3  -4   9       72.19       74.38      1.47 o 
  -4  -3   9        4.50        4.22      0.90 o 
  -3  -3   9        1.41        2.41      0.71 o 
  -2  -3   9       26.11       21.31      0.59 o 
  -1  -3   9        0.02        0.03      0.26 o 
   0  -3   9        0.65        2.01      0.55 o 
   1  -3   9      233.02      234.80      2.11 o 
   2  -3   9       22.43       19.98      0.86 o 
   3  -3   9        0.63        0.85      0.54 o 
  -4  -2   9        2.18        2.37      0.70 o 
  -3  -2   9       10.24        7.60      0.76 o 
  -2  -2   9       47.03       45.06      1.08 o 
  -1  -2   9        0.01        0.09      0.24 o 
   0  -2   9        1.22        1.11      0.33 o 
   1  -2   9      147.22      149.19      1.63 o 
   2  -2   9       25.41       30.04      0.89 o 
   3  -2   9        7.50        7.66      0.62 o 
   4  -2   9       20.18       19.42      0.95 o 
  -4  -1   9        0.03        0.14      0.63 o 
  -3  -1   9       13.70       12.62      0.72 o 
  -2  -1   9       76.24       70.06      1.19 o 
  -1  -1   9       50.77       52.27      0.96 o 
   0  -1   9        5.38        5.88      0.34 o 
   1  -1   9      681.77      671.32      3.16 o 
   2  -1   9       66.11       62.89      1.12 o 
   3  -1   9       75.40       70.60      0.87 o 
   4  -1   9        5.69        6.38      0.73 o 
  -5   0   9        0.43       -0.64      0.64 o 
  -4   0   9        1.77        2.51      0.68 o 
  -3   0   9        6.35        6.74      0.71 o 
  -2   0   9        3.04        5.28      0.59 o 
  -1   0   9      149.75      148.73      1.01 o 
   0   0   9       94.74       88.60      3.02 o 
   1   0   9      118.94      119.66      1.35 o 
   2   0   9      279.28      277.08      2.06 o 
   3   0   9       38.95       37.59      0.64 o 
   4   0   9       29.30       34.05      1.03 o 
  -5   1   9        0.00        0.90      0.64 o 
  -4   1   9        0.57       -0.09      0.42 o 
  -3   1   9       22.89       23.28      0.53 o 
  -2   1   9       36.46       33.65      0.55 o 
  -1   1   9        9.30        9.40      0.48 o 
   0   1   9       16.24       13.38      0.57 o 
   1   1   9       46.92       45.24      0.88 o 
   2   1   9      218.00      215.01      1.78 o 
   3   1   9        0.47        0.89      0.31 o 
   4   1   9        0.57        0.00      0.58 o 
   5   1   9       11.55       12.96      0.83 o 
  -5   2   9        0.24        1.31      1.09 o 
  -4   2   9        1.16        1.53      0.37 o 
  -3   2   9       25.44       27.21      0.78 o 
  -2   2   9       32.48       31.30      0.51 o 
  -1   2   9      135.16      120.98      1.19 o 
   0   2   9      260.78      257.02      1.78 o 
   1   2   9      188.43      165.70      0.99 o 
   2   2   9        0.10        0.15      0.29 o 
   3   2   9        0.10       -0.04      0.30 o 
   4   2   9       72.24       75.30      1.36 o 
   5   2   9        9.53        9.14      0.80 o 
  -5   3   9        2.39        1.34      0.49 o 
  -4   3   9       18.18       18.82      0.53 o 
  -3   3   9        1.11        1.12      0.26 o 
  -2   3   9       21.77       24.11      0.38 o 
  -1   3   9       28.41       25.09      0.61 o 
   0   3   9       75.82       73.87      1.00 o 
   1   3   9       22.24       22.18      0.41 o 
   2   3   9       51.25       53.43      0.95 o 
   3   3   9       11.38       10.56      0.64 o 
   4   3   9       14.17       13.39      0.69 o 
   5   3   9       40.20       39.53      1.12 o 
  -4   4   9       14.77       15.24      0.50 o 
  -3   4   9       17.64       18.29      0.83 o 
  -2   4   9        2.04        2.38      0.45 o 
  -1   4   9        2.23        2.60      0.39 o 
   0   4   9      438.10      436.38      2.32 o 
   1   4   9      142.49      146.46      1.39 o 
   2   4   9        0.02        0.02      0.33 o 
   3   4   9       22.89       18.13      0.77 o 
   4   4   9       66.08       67.69      1.21 o 
   5   4   9       13.29       13.69      0.80 o 
  -4   5   9       40.63       38.36      1.17 o 
  -3   5   9        4.46        3.28      0.34 o 
  -2   5   9        0.02       -0.24      0.24 o 
  -1   5   9        0.10        0.13      0.35 o 
   0   5   9      311.53      305.24      2.01 o 
   1   5   9       60.78       60.75      0.99 o 
   2   5   9        2.10        1.49      0.28 o 
   3   5   9       98.08       85.66      1.36 o 
   4   5   9       47.71       47.41      1.02 o 
   5   5   9        6.64        5.83      0.61 o 
  -4   6   9       22.16       21.22      0.80 o 
  -3   6   9        5.13        4.43      0.85 o 
  -2   6   9       14.36       14.84      0.36 o 
  -1   6   9      168.11      167.32      1.56 o 
   0   6   9       32.66       34.23      0.77 o 
   1   6   9       77.73       74.30      1.12 o 
   2   6   9        3.80        3.08      0.48 o 
   3   6   9       14.16       14.66      0.83 o 
   4   6   9       34.53       32.62      0.93 o 
   5   6   9       10.53        9.95      0.71 o 
  -4   7   9        1.11        1.76      0.54 o 
  -3   7   9        0.01       -0.34      0.34 o 
  -2   7   9      320.29      315.77      1.62 o 
  -1   7   9      110.65      112.76      1.37 o 
   0   7   9        5.85        5.58      0.50 o 
   1   7   9      110.06      111.13      1.40 o 
   2   7   9      144.70      144.91      1.59 o 
   3   7   9       11.04       11.92      0.42 o 
   4   7   9        9.72       11.38      0.62 o 
  -3   8   9        0.00        0.23      0.38 o 
  -2   8   9       16.06       17.55      0.51 o 
  -1   8   9       65.18       60.05      1.08 o 
   0   8   9      247.01      254.90      2.13 o 
   1   8   9        9.55        7.71      0.63 o 
   2   8   9       31.14       33.19      0.89 o 
   3   8   9       62.46       63.82      1.13 o 
   4   8   9        0.81        1.40      0.48 o 
  -3   9   9       23.79       25.04      0.93 o 
  -2   9   9        1.82        3.43      0.34 o 
  -1   9   9       73.78       74.16      1.25 o 
   0   9   9        1.99        2.74      0.56 o 
   1   9   9       12.22       13.05      0.70 o 
   2   9   9      101.52      104.38      1.49 o 
   3   9   9       43.89       42.81      0.99 o 
   4   9   9        4.03        1.98      0.51 o 
  -2  10   9       57.61       56.19      1.28 o 
  -1  10   9       17.37       15.47      0.74 o 
   0  10   9      155.56      166.73      1.94 o 
   1  10   9       85.94       90.97      1.48 o 
   2  10   9       11.65       11.05      0.69 o 
   3  10   9        5.47        6.35      0.56 o 
  -1  11   9        7.88        5.85      0.59 o 
   0  11   9        1.77        1.61      0.55 o 
   1  11   9       10.41       11.78      0.73 o 
   2  11   9        2.34        2.06      0.56 o 
   0  12   9        1.64        0.61      0.58 o 
   1  12   9       31.79       34.10      1.06 o 
  -1  -6  10        8.31        6.71      0.78 o 
   0  -6  10        0.18       -0.28      0.64 o 
  -2  -5  10        2.82        3.04      0.41 o 
  -1  -5  10       13.73       12.68      0.79 o 
   0  -5  10       34.22       33.01      1.06 o 
   1  -5  10        5.76        6.67      0.84 o 
  -3  -4  10        0.11       -0.82      0.82 o 
  -2  -4  10        0.55        0.15      0.59 o 
  -1  -4  10        8.05        6.02      0.81 o 
   0  -4  10       27.99       28.78      0.94 o 
   1  -4  10        0.32        0.46      0.52 o 
   2  -4  10        2.19        4.16      0.74 o 
  -3  -3  10       11.25        9.79      0.86 o 
  -2  -3  10        2.62        2.41      0.62 o 
  -1  -3  10        0.11       -0.15      0.67 o 
   0  -3  10       35.68       36.71      0.97 o 
   1  -3  10        1.31        3.35      0.57 o 
   2  -3  10       55.34       58.26      1.25 o 
   3  -3  10        7.28        6.50      0.73 o 
  -4  -2  10        0.55        0.03      0.71 o 
  -3  -2  10        8.35        7.56      0.74 o 
  -2  -2  10       92.50       90.22      1.45 o 
  -1  -2  10        0.09       -0.03      0.31 o 
   0  -2  10       54.19       57.13      1.10 o 
   1  -2  10       75.86       73.09      1.27 o 
   2  -2  10      103.84       98.00      1.48 o 
   3  -2  10        0.01       -0.07      0.56 o 
  -4  -1  10        1.30        1.07      0.74 o 
  -3  -1  10        3.36        2.41      0.72 o 
  -2  -1  10       14.18       13.22      0.75 o 
  -1  -1  10        2.24        2.21      0.41 o 
   0  -1  10       46.99       45.37      0.66 o 
   1  -1  10       27.65       27.71      0.86 o 
   2  -1  10        2.49        1.98      0.58 o 
   3  -1  10       30.34       33.02      0.67 o 
   4  -1  10       14.02       15.30      0.88 o 
  -4   0  10       12.57       15.23      0.93 o 
  -3   0  10        2.22        2.31      0.60 o 
  -2   0  10        1.83        1.60      0.58 o 
  -1   0  10        6.55        7.44      0.42 o 
   0   0  10      106.14      108.07      1.14 o 
   1   0  10       22.46       25.04      0.77 o 
   2   0  10       55.25       56.51      1.09 o 
   3   0  10        2.74        2.33      0.62 o 
   4   0  10       19.80       22.67      0.91 o 
  -4   1  10       10.59       11.34      0.73 o 
  -3   1  10       18.06       19.63      0.53 o 
  -2   1  10        0.46        0.42      0.37 o 
  -1   1  10      112.60      102.79      3.41 o 
   0   1  10      447.93      449.00      2.51 o 
   1   1  10      105.41      106.37      1.34 o 
   2   1  10       19.93       18.48      0.49 o 
   3   1  10       45.07       44.17      0.94 o 
   4   1  10       48.51       46.67      1.18 o 
  -4   2  10        1.35        1.86      0.88 o 
  -3   2  10        1.01        1.60      0.37 o 
  -2   2  10        0.34        1.15      0.40 o 
  -1   2  10        0.19       -0.21      0.43 o 
   0   2  10        5.52        5.97      0.54 o 
   1   2  10        4.50        6.40      0.53 o 
   2   2  10        4.96        3.98      0.36 o 
   3   2  10        7.11        5.73      0.38 o 
   4   2  10       65.40       72.77      1.36 o 
  -4   3  10        9.59       10.42      0.49 o 
  -3   3  10        0.95        1.98      0.46 o 
  -2   3  10        2.41        2.89      0.73 o 
  -1   3  10       56.20       58.84      0.93 o 
   0   3  10       27.77       27.79      0.75 o 
   1   3  10       15.26       14.14      0.60 o 
   2   3  10       43.46       40.70      0.62 o 
   3   3  10       45.33       47.46      0.70 o 
   4   3  10       10.04       10.65      0.68 o 
  -4   4  10        2.67        1.80      0.39 o 
  -3   4  10        3.39        2.77      0.34 o 
  -2   4  10      140.84      135.23      1.41 o 
  -1   4  10      216.69      212.45      1.67 o 
   0   4  10      300.41      277.60      1.95 o 
   1   4  10        1.86        2.42      0.44 o 
   2   4  10      403.36      376.78      2.80 o 
   3   4  10      116.91      104.33      3.23 o 
   4   4  10       22.57       24.50      0.87 o 
  -4   5  10        0.68       -0.44      0.44 o 
  -3   5  10        1.24        1.63      0.54 o 
  -2   5  10       55.65       55.19      1.39 o 
  -1   5  10        4.74        2.71      0.52 o 
   0   5  10       50.93       46.07      0.91 o 
   1   5  10        1.70        2.67      0.42 o 
   2   5  10        2.64        0.88      0.44 o 
   3   5  10       93.76       88.86      0.89 o 
   4   5  10       21.11       19.97      0.80 o 
  -4   6  10        0.05       -0.57      0.57 o 
  -3   6  10       43.33       39.42      2.49 o 
  -2   6  10        9.15        9.30      1.10 o 
  -1   6  10      101.88      107.24      1.32 o 
   0   6  10      120.65      123.82      1.43 o 
   1   6  10        0.32        0.72      0.43 o 
   2   6  10        9.74        9.52      0.56 o 
   3   6  10       55.37       60.30      0.75 o 
   4   6  10        0.00       -0.11      0.46 o 
  -3   7  10        3.16        3.72      0.80 o 
  -2   7  10       83.43       82.16      1.91 o 
  -1   7  10       85.94       79.05      1.19 o 
   0   7  10       35.59       33.08      0.86 o 
   1   7  10      186.00      177.16      1.79 o 
   2   7  10      138.23      128.95      1.54 o 
   3   7  10        1.96        3.17      0.47 o 
   4   7  10        0.05        0.82      0.42 o 
  -3   8  10       11.00       12.13      0.79 o 
  -2   8  10       24.14       25.02      1.63 o 
  -1   8  10        1.03        0.04      0.45 o 
   0   8  10       10.18        9.97      0.60 o 
   1   8  10      165.67      168.92      1.82 o 
   2   8  10       32.95       33.48      0.90 o 
   3   8  10       22.21       23.49      0.81 o 
   4   8  10        2.34        0.54      0.50 o 
  -3   9  10       78.79       78.56      1.52 o 
  -2   9  10        1.27        1.23      1.06 o 
  -1   9  10        5.75        3.94      0.51 o 
   0   9  10       72.33       78.18      1.33 o 
   1   9  10       41.33       44.46      1.06 o 
   2   9  10       60.70       59.85      1.18 o 
   3   9  10        0.04        0.08      0.52 o 
  -2  10  10        2.07        1.79      0.55 o 
  -1  10  10        5.02        3.72      0.54 o 
   0  10  10       10.29        9.11      0.60 o 
   1  10  10       12.68       12.92      0.68 o 
   2  10  10        0.88        1.44      0.51 o 
   3  10  10        0.05       -0.33      0.42 o 
  -1  11  10        1.65        3.73      0.53 o 
   0  11  10       15.54       16.57      0.77 o 
   1  11  10        8.71        8.46      0.64 o 
   2  11  10        0.84        0.77      0.51 o 
  -1  -5  11        5.68        6.77      0.78 o 
   0  -5  11        1.91        2.47      0.66 o 
  -2  -4  11        0.03       -0.68      0.76 o 
  -1  -4  11        8.64        9.46      0.73 o 
   0  -4  11        5.75        5.57      0.76 o 
   1  -4  11        1.29        0.57      0.69 o 
  -3  -3  11        7.01        8.03      0.93 o 
  -2  -3  11        0.06       -0.17      0.71 o 
  -1  -3  11        0.16        0.31      0.46 o 
   0  -3  11       51.18       47.39      1.17 o 
   1  -3  11        0.01        0.75      0.67 o 
   2  -3  11        2.61        2.17      0.62 o 
  -3  -2  11        0.16       -0.46      0.76 o 
  -2  -2  11        0.04       -0.02      0.67 o 
  -1  -2  11        0.33        0.84      0.36 o 
   0  -2  11       75.24       82.67      1.36 o 
   1  -2  11        2.44        4.57      0.68 o 
   2  -2  11        5.44        6.54      0.74 o 
   3  -2  11       20.04       23.04      0.99 o 
  -4  -1  11        3.39        1.99      0.87 o 
  -3  -1  11        0.01        0.64      0.64 o 
  -2  -1  11        0.29       -0.17      0.62 o 
  -1  -1  11       13.37       11.83      0.45 o 
   0  -1  11        8.89        8.41      0.44 o 
   1  -1  11      124.75      131.39      1.66 o 
   2  -1  11       14.42       12.86      0.77 o 
   3  -1  11        0.10        0.29      0.39 o 
  -4   0  11        6.73        7.52      0.78 o 
  -3   0  11       11.78       12.39      0.76 o 
  -2   0  11        5.65        5.01      0.71 o 
  -1   0  11       11.18       10.19      0.44 o 
   0   0  11       98.35       95.04      2.91 o 
   1   0  11       86.33       86.84      1.34 o 
   2   0  11        0.27        0.59      0.52 o 
   3   0  11       26.42       25.38      0.62 o 
  -4   1  11        2.28        0.13      0.68 o 
  -3   1  11        0.01        0.38      0.59 o 
  -2   1  11       20.27       20.50      0.87 o 
  -1   1  11        9.06        7.96      0.40 o 
   0   1  11       22.31       24.19      0.78 o 
   1   1  11        5.81        7.08      0.64 o 
   2   1  11        0.26        0.07      0.51 o 
   3   1  11       53.66       56.91      0.82 o 
   4   1  11        8.97        9.19      0.59 o 
  -4   2  11        1.50        2.53      0.75 o 
  -3   2  11        3.83        4.44      0.38 o 
  -2   2  11       51.62       48.33      1.75 o 
  -1   2  11       32.98       34.18      0.78 o 
   0   2  11        3.53        3.57      0.52 o 
   1   2  11       39.94       36.26      0.92 o 
   2   2  11       53.91       53.77      1.11 o 
   3   2  11       20.48       24.20      0.60 o 
   4   2  11       38.20       44.13      1.20 o 
  -4   3  11        5.44        5.85      0.43 o 
  -3   3  11       10.96        7.94      0.33 o 
  -2   3  11       70.43       69.74      1.10 o 
  -1   3  11      685.96      671.76      3.07 o 
   0   3  11       75.56       76.24      1.15 o 
   1   3  11       70.66       70.19      1.16 o 
   2   3  11      161.36      132.71      1.06 o 
   3   3  11      124.91      120.34      1.11 o 
   4   3  11        1.78        1.56      0.58 o 
  -4   4  11        2.80        2.14      0.93 o 
  -3   4  11        0.04        0.36      0.82 o 
  -2   4  11        2.72        3.25      0.49 o 
  -1   4  11        1.17        1.81      0.50 o 
   0   4  11        1.39        2.15      0.49 o 
   1   4  11       20.06       17.79      0.68 o 
   2   4  11       66.93       66.03      1.13 o 
   3   4  11       41.63       42.78      0.70 o 
   4   4  11        3.72        5.05      0.65 o 
  -4   5  11       12.38        9.38      0.40 o 
  -3   5  11        5.26        5.62      0.39 o 
  -2   5  11        0.21        1.71      0.54 o 
  -1   5  11      194.01      195.98      1.74 o 
   0   5  11        0.06        0.10      0.44 o 
   1   5  11       21.10       21.73      0.74 o 
   2   5  11        0.43        2.67      0.51 o 
   3   5  11        6.10        6.14      0.38 o 
   4   5  11        0.09        0.26      0.51 o 
  -3   6  11      144.12      141.66      1.83 o 
  -2   6  11       64.29       63.55      1.19 o 
  -1   6  11       23.99       24.54      0.80 o 
   0   6  11      319.75      325.78      2.37 o 
   1   6  11      373.94      357.52      2.48 o 
   2   6  11       25.58       22.51      0.73 o 
   3   6  11        0.80        2.20      0.50 o 
   4   6  11        0.21        1.00      0.46 o 
  -3   7  11       17.13       18.95      0.83 o 
  -2   7  11       16.88       18.46      0.77 o 
  -1   7  11        7.83        7.60      0.56 o 
   0   7  11       91.01       92.57      1.35 o 
   1   7  11       94.96       92.56      1.39 o 
   2   7  11       45.86       41.68      0.96 o 
   3   7  11        4.54        3.91      0.54 o 
   4   7  11       16.75       16.09      0.77 o 
  -3   8  11        0.09       -0.61      0.61 o 
  -2   8  11        0.38        1.20      0.56 o 
  -1   8  11       21.55       20.94      0.72 o 
   0   8  11       10.50        8.94      0.59 o 
   1   8  11       55.42       55.14      1.14 o 
   2   8  11        7.95        7.60      0.62 o 
   3   8  11        5.38        5.26      0.57 o 
  -2   9  11        8.33        9.58      0.67 o 
  -1   9  11       44.17       44.38      1.06 o 
   0   9  11       45.69       46.57      1.09 o 
   1   9  11        2.36        2.36      0.53 o 
   2   9  11        4.15        4.50      0.59 o 
   3   9  11       22.43       26.21      0.94 o 
  -2  10  11       12.30       17.33      0.87 o 
  -1  10  11       66.22       66.21      1.30 o 
   0  10  11       17.68       17.41      0.77 o 
   1  10  11        1.78        2.46      0.58 o 
   2  10  11        4.99        3.75      0.57 o 
   0  11  11       57.41       58.52      1.33 o 
   1  11  11        0.00        0.61      0.49 o 
   0  -4  12        0.69        0.64      0.63 o 
  -2  -3  12        0.58        0.76      0.76 o 
  -1  -3  12        9.04        8.87      0.70 o 
   0  -3  12       41.28       45.61      1.20 o 
   1  -3  12       23.52       28.26      1.09 o 
  -3  -2  12        2.41        1.60      0.70 o 
  -2  -2  12        0.60        0.87      0.76 o 
  -1  -2  12        0.11        0.29      0.41 o 
   0  -2  12       25.93       28.12      0.99 o 
   1  -2  12        0.33        1.48      0.67 o 
   2  -2  12        1.63        1.15      0.67 o 
  -3  -1  12        0.14        1.17      0.64 o 
  -2  -1  12        1.93        1.87      0.63 o 
  -1  -1  12        7.58        6.82      0.45 o 
   0  -1  12        3.01        1.54      0.55 o 
   1  -1  12        9.43        7.46      0.72 o 
   2  -1  12       13.84       12.02      0.83 o 
   3  -1  12       13.24       14.09      0.57 o 
  -3   0  12       10.34        7.64      0.71 o 
  -2   0  12        3.52        4.30      0.62 o 
  -1   0  12        4.93        5.49      0.41 o 
   0   0  12        7.13        7.01      0.43 o 
   1   0  12        4.71        6.24      0.69 o 
   2   0  12       27.85       29.77      0.98 o 
   3   0  12       33.98       32.75      1.58 o 
  -3   1  12       15.58       15.55      0.84 o 
  -2   1  12       40.35       39.63      1.10 o 
  -1   1  12        9.13        9.14      0.45 o 
   0   1  12       13.22       10.60      0.98 o 
   1   1  12       61.77       62.34      1.17 o 
   2   1  12       11.29       12.38      0.55 o 
   3   1  12       42.00       48.43      1.41 o 
  -3   2  12        0.75        0.30      0.66 o 
  -2   2  12       83.97       79.62      1.43 o 
  -1   2  12       99.20       98.56      1.31 o 
   0   2  12       16.24       15.65      0.69 o 
   1   2  12       82.49       80.41      1.33 o 
   2   2  12       54.49       56.46      1.17 o 
   3   2  12        3.34        2.52      0.40 o 
  -3   3  12        1.57        0.53      0.90 o 
  -2   3  12       31.87       31.21      0.83 o 
  -1   3  12        2.86        3.95      0.49 o 
   0   3  12        1.68        1.53      0.48 o 
   1   3  12       68.13       71.55      1.22 o 
   2   3  12       25.06       21.91      0.82 o 
   3   3  12        2.60        2.47      0.37 o 
   4   3  12       14.69       12.10      0.56 o 
  -3   4  12        7.08        5.65      0.46 o 
  -2   4  12       71.55       75.84      1.22 o 
  -1   4  12       82.06       80.03      1.20 o 
   0   4  12       51.75       50.13      1.04 o 
   1   4  12        0.32        0.86      0.50 o 
   2   4  12       21.66       22.40      0.80 o 
   3   4  12        1.89        1.33      0.48 o 
   4   4  12       36.76       39.89      1.08 o 
  -3   5  12       62.80       57.89      1.23 o 
  -2   5  12      157.30      162.27      1.78 o 
  -1   5  12      107.65      103.52      1.37 o 
   0   5  12      103.21      100.59      1.38 o 
   1   5  12      112.43      103.11      1.42 o 
   2   5  12        9.82       11.55      0.66 o 
   3   5  12        6.72        5.84      0.65 o 
   4   5  12        1.38        0.95      0.59 o 
  -3   6  12       15.38       17.13      0.89 o 
  -2   6  12       13.14       15.88      0.77 o 
  -1   6  12        8.29        7.47      0.58 o 
   0   6  12       93.46       91.67      1.36 o 
   1   6  12       52.42       46.42      1.00 o 
   2   6  12        0.49        1.56      0.43 o 
   3   6  12       26.49       28.55      0.89 o 
  -3   7  12       27.60       25.67      1.00 o 
  -2   7  12       43.74       47.74      1.14 o 
  -1   7  12        0.35       -0.07      0.50 o 
   0   7  12       10.06        9.41      0.68 o 
   1   7  12        0.01       -0.39      0.42 o 
   2   7  12        0.25        0.26      0.42 o 
   3   7  12       54.65       61.20      1.24 o 
  -2   8  12       15.78       16.39      0.82 o 
  -1   8  12       74.97       77.45      1.30 o 
   0   8  12       26.45       30.22      0.89 o 
   1   8  12       11.77       12.61      0.71 o 
   2   8  12       27.98       29.23      0.94 o 
   3   8  12        0.06        0.26      0.45 o 
  -2   9  12       34.74       38.91      1.10 o 
  -1   9  12       51.05       48.62      1.08 o 
   0   9  12       15.84       13.71      0.72 o 
   1   9  12       24.46       25.61      0.86 o 
   2   9  12        5.86        3.84      0.60 o 
   3   9  12       30.61       27.91      0.94 o 
  -1  10  12       19.76       22.96      0.87 o 
   0  10  12        0.84        0.92      0.53 o 
   1  10  12       26.38       25.67      0.91 o 
   2  10  12       30.73       34.21      1.05 o 
  -1  -2  13        1.42        0.19      0.55 o 
   0  -2  13        0.74        0.34      0.70 o 
   1  -2  13       34.37       37.56      1.21 o 
  -2  -1  13        0.37        0.18      0.60 o 
  -1  -1  13        5.76        6.03      0.45 o 
   0  -1  13        2.60        1.15      0.66 o 
   1  -1  13        5.98        5.96      0.64 o 
   2  -1  13       20.42       21.15      0.93 o 
  -3   0  13       15.78       11.89      0.88 o 
  -2   0  13        1.31        2.75      0.72 o 
  -1   0  13        0.10        0.63      0.42 o 
   0   0  13        6.03        7.35      0.73 o 
   1   0  13       11.80       14.29      0.80 o 
   2   0  13       19.14       21.83      0.96 o 
  -3   1  13        3.62        5.23      0.86 o 
  -2   1  13        9.42        8.76      0.71 o 
  -1   1  13        2.39        2.53      0.79 o 
   0   1  13       22.50       21.59      0.57 o 
   1   1  13       24.00       23.55      0.88 o 
   2   1  13        9.15       10.18      0.79 o 
   3   1  13       23.35       30.08      1.50 o 
  -3   2  13        4.40        2.14      0.70 o 
  -2   2  13       12.92       14.30      0.85 o 
  -1   2  13        3.74        3.90      0.81 o 
   0   2  13        8.71       10.10      0.67 o 
   1   2  13       37.22       34.97      0.97 o 
   2   2  13       20.11       18.54      0.83 o 
   3   2  13       47.53       49.17      1.47 o 
  -3   3  13        0.04       -0.73      0.73 o 
  -2   3  13       19.71       20.00      2.24 o 
  -1   3  13       25.94       23.87      0.79 o 
   0   3  13        7.16        7.81      0.66 o 
   1   3  13       23.91       23.98      0.84 o 
   2   3  13        0.07       -0.29      0.47 o 
   3   3  13       22.20       26.11      0.96 o 
  -3   4  13       24.80       22.43      0.64 o 
  -2   4  13        3.79        6.99      0.61 o 
  -1   4  13        9.97       10.14      0.58 o 
   0   4  13       66.45       68.08      1.21 o 
   1   4  13        0.87        0.31      0.49 o 
   2   4  13        0.05        0.10      0.53 o 
   3   4  13        2.80        2.96      0.63 o 
  -3   5  13        0.67       -0.49      0.53 o 
  -2   5  13        4.02        5.78      0.59 o 
  -1   5  13       66.38       69.60      1.18 o 
   0   5  13       42.13       45.33      1.03 o 
   1   5  13        1.25        1.16      0.51 o 
   2   5  13       11.67       10.98      0.68 o 
   3   5  13       38.48       37.77      1.09 o 
  -3   6  13       33.14       30.29      1.03 o 
  -2   6  13       28.09       33.03      1.01 o 
  -1   6  13       16.12       17.40      0.73 o 
   0   6  13       14.16       15.01      0.68 o 
   1   6  13        1.74        1.81      0.47 o 
   2   6  13       40.13       33.48      0.98 o 
   3   6  13       30.03       31.31      0.99 o 
  -2   7  13       25.39       26.72      0.97 o 
  -1   7  13        6.06        5.52      0.55 o 
   0   7  13       26.36       27.52      0.86 o 
   1   7  13        9.32       10.43      0.67 o 
   2   7  13       11.08       10.73      0.66 o 
   3   7  13        3.50        3.25      0.59 o 
  -2   8  13       18.97       23.09      0.94 o 
  -1   8  13       10.23        8.75      0.62 o 
   0   8  13        8.11        8.65      0.67 o 
   2   8  13       87.27       93.27      1.53 o 
  -1   9  13        5.38        6.54      0.53 o 
   0   9  13       28.37       27.22      0.92 o 
   1   9  13       56.28       57.22      1.29 o 
   2   9  13       55.06       64.25      1.34 o 
   0  10  13        8.89        7.88      0.64 o 
   1  10  13       54.46       58.41      1.30 o 
  -1  -1  14        7.39        7.02      0.54 o 
   0  -1  14        1.47        1.31      0.67 o 
  -1   0  14       25.58       28.52      1.70 o 
   0   0  14       36.72       37.97      1.15 o 
   1   0  14        4.25        3.81      0.65 o 
  -2   1  14        6.66        7.19      0.75 o 
  -1   1  14        0.81        0.33      0.41 o 
   0   1  14       30.80       31.36      1.01 o 
   1   1  14        2.83        1.85      0.67 o 
   2   1  14       31.09       37.41      1.19 o 
  -2   2  14        1.11        1.52      0.68 o 
  -1   2  14        0.06        0.03      0.56 o 
   0   2  14        8.97       10.50      0.81 o 
   1   2  14        0.03       -0.21      0.62 o 
   2   2  14        4.83        5.14      0.65 o 
  -2   3  14       33.34       33.18      1.08 o 
  -1   3  14       15.99       16.61      0.72 o 
   0   3  14        0.10       -0.59      0.59 o 
   1   3  14        2.10        2.31      0.54 o 
   2   3  14        1.10        1.46      0.70 o 
  -2   4  14       50.21       59.34      1.17 o 
  -1   4  14       11.65       13.31      0.69 o 
   0   4  14       12.73       12.69      0.73 o 
   1   4  14        6.05        7.10      0.70 o 
   2   4  14       49.03       50.27      1.22 o 
  -2   5  14        8.01       12.45      0.76 o 
  -1   5  14       30.92       30.19      0.87 o 
   0   5  14        0.39        0.18      0.49 o 
   1   5  14       11.19       10.36      0.63 o 
   2   5  14       46.91       43.83      1.10 o 
  -2   6  14        0.26        2.63      0.56 o 
  -1   6  14        2.73        5.74      0.60 o 
   0   6  14        2.24        3.49      0.52 o 
   1   6  14        9.37       11.36      0.67 o 
   2   6  14       12.56       13.28      0.74 o 
  -2   7  14        1.69        2.88      0.61 o 
  -1   7  14        4.65        5.19      0.57 o 
   0   7  14        3.04        3.92      0.60 o 
   1   7  14       49.22       55.94      1.24 o 
   2   7  14       14.68       18.84      0.92 o 
  -1   8  14        5.96        3.45      0.57 o 
   0   8  14       87.30       82.73      1.45 o 
   1   8  14       14.49       11.55      0.72 o 
   2   8  14       64.70       79.68      1.51 o 
   0   9  14       34.06       34.62      1.10 o 
   0   1  15        0.38        0.90      0.57 o 
  -1   2  15        3.37        2.38      0.44 o 
   0   2  15        0.40       -0.60      0.61 o 
   1   2  15        1.35        1.20      0.65 o 
  -1   3  15       14.12       13.52      1.28 o 
   0   3  15        9.93       10.34      0.76 o 
   1   3  15       20.67       24.92      0.99 o 
  -1   4  15        1.57        0.21      0.58 o 
   0   4  15        5.10        5.50      0.65 o 
   1   4  15       35.73       37.60      1.14 o 
  -1   5  15        0.91        1.30      0.53 o 
   0   5  15        7.68        9.06      0.68 o 
   1   5  15        0.81        0.94      0.70 o 
  -1   6  15        2.96        4.03      0.55 o 
   0   6  15       17.65       19.22      0.82 o 
   1   6  15       28.71       31.98      1.06 o 
   0   7  15        9.64       11.90      0.81 o 
   1   7  15       76.46       82.07      1.49 o 
                                                 
